# Supplementary material for: Integrating the skin and blood transcriptomes and serum proteome in hidradenitis suppurativa reveals complement dysregulation and a plasma cell signature
Source: PLoS One. 2018 Sep 28;13(9):e0203672. doi: 10.1371/journal.pone.0203672 (PMC6162087; doi:10.1371/journal.pone.0203672)
Supplement: S2 Table — (XLSX) [file pone.0203672.s004.xlsx]

## Sheet: all data
Patient	SUBJECT NO	Sex	Age at start of study (years)	Hurley Score	BMI (kg/m2)	smoking status	disease duration (years)	mSS baseline	%reduction in MSS	mSS wk40	SKIN	GSM	SKIN	GSM	BLOOD	BLOOD Trx Week 40	Response	History and comorbidities	Previous treatments	BASELINE	WEEK 40	DROP-OUT (DO)?
1	1	F	37	2	32	Former	18	39	43.6	21.996	BASELINE LS	1868612			2087039		Moderate Responder	eczema, hypothyroidism, hypertension	Topical and intralesional corticosteroids, ABX, defroofing	Y	Y
2	2	F	48	2	37	Former	40	241	52.7	113.993	BASELINE LS	1868613			2087048		Moderate Responder	Asthma, depression	Resorcinol 15%, ABX, isotretinoin, deroofing	Y	Y
3	3	M	23	3	23	Active	7	91	0	91	BASELINE LS	1868614			2087049		Non-Responder	Conglobate acne	Prednisolon, isotretinoin, ABX, infliximab	Y	Y	DO (NR)
4	4	F	51	3	34.4	Active	26	174	39.7	104.922	BASELINE LS	1868615	BASELINE NL	1868629	2087050		Moderate Responder	Diabetes	Resorcinol 15%, ABX, prednisolon, infliximab, deroofing, excision	Y	Y
5	5	F	32	2	38	Active	16	100	47	53	BASELINE LS	1868616			2087051		Moderate Responder	Depression	Resorcinol 15%, ABX, I&D, deroofing	Y	Y
6	6	F	25	2	21	Active	11	123	79.7	24.969	BASELINE LS	1868617	BASELINE NL	1868630	2087052		Significant Responder	-	Intralesional corticosteroids, Abc, IPL-EPI, etanercept, deroofing	Y	Y
7	7	F	42	2	24	Active	28	74	37.8	46.028	BASELINE LS	1868618	BASELINE NL	1868631			Moderate Responder	Depression	Resorcinol 15%, ABX, deroofing, excision	Y	Y	DO (psych)
8	8	M	53	3	22	Former	35	130	30	91	BASELINE LS	1868619	BASELINE NL	1868632	2087053		Moderate Responder	Benign fasciculation syndrome	Resorcinol 15%, Abx, I&D	Y	Y
9	9	M	21	2	25.3	Active	11	146	46.6	77.964	BASELINE LS	1868620	BASELINE NL	1868633	2087054		Moderate Responder	Depression, conglobate acne	Topical and intralesional corticosteroids, rescorcinol 15%, isotretinoin, ABX, I&D	Y	Y
10	10	F	22	2	22	Active	10	111	29.7	78.033	BASELINE LS	1868621	BASELINE NL	1868634	2087040		Mild Responder	Conglobate acne, eczema	Topical corticosteroids, resorcinol 15%, ABX, isotretinoin, I&D, excision	Y	Y
11	12	F	23	2	26	Active	5	63	47.6	33.012	BASELINE LS	1868622	BASELINE NL	1868635	2087041		Moderate Responder	Depression	Intralesional corticosteroids, resorcinol 15%, I&D, deroofing, IPL-EPI	Y	Y	DO (AE)
12	13	F	44	2	32	Active	34	121	66.1	41.019	BASELINE LS	1868623	BASELINE NL	1868636	2087042		Significant Responder	Kidney stones, Hypertension	Resorcinol 15%, topical and intralesional corticosteroids, ABX, deroofing, excision	Y	Y
13	15	M	33	2	23.1	Active	7	144	5.6	135.936	BASELINE LS	1868624	BASELINE NL	1868637	2087043		Non-Responder	Depression	ABX, isotretinoin, infliximab, excision	Y	Y	DO (NR)
14	16	F	40	2	23.9	Active	24	119	91.6	9.996	BASELINE LS	1868625	BASELINE NL	1868638	2087044		Significant Responder	Asthma, depression, hyperlipidemia	Resorcinol 15%, Abx	Y	Y
15	17	F	43	2	24.9	Active	5	99	91.9	8.019	BASELINE LS	1868626	BASELINE NL	1868639	2087045		Significant Responder	Hypercholesterolaemia	ABX, resorcinol 15%, I&D, deroofing	Y	Y
16	18	F	20	2	32.7	Active	9	52	-3.9	54.028	BASELINE LS	1868627	BASELINE NL	1868640	2087046		Non-Responder	Chron disease, depression	Topical resorcinol 15%, deroofing	Y	Y	DO (NR)
17	19	F	33	3	40.6	Former	16	79	51.9	37.999	BASELINE LS	1868628	BASELINE NL	1868641	2087047		Mild Responder	Eczema, heterozygous sickle cell anemia	Intralesional corticosteroids, Abx, I&D, deroofing	Y	Y
HEALTHY CONTROLS
NHS-1	115														1868625					35
NHS-2	119														1868626					36
NHS-3	120														1868627					37
NHS-4	15														1868628					38
NHS-5	54														1868629					39
NHS-6	68														1868630					40
NHS-7	86														1868631					41
NHS-8	87														1868632					42
NHS-9	88														1868633					43
NHS-10	93														1868634					44
