# Supplementary material for: Integrating the skin and blood transcriptomes and serum proteome in hidradenitis suppurativa reveals complement dysregulation and a plasma cell signature
Source: PLoS One. 2018 Sep 28;13(9):e0203672. doi: 10.1371/journal.pone.0203672 (PMC6162087; doi:10.1371/journal.pone.0203672)
Supplement: S6 Table — (CSV) [file pone.0203672.s008.csv]

	TargetFullName	Symbol	lgFCH_HSvsNormal	FCH_HSvsNormal	pvals_HSvsNormal	fdrs_HSvsNormal	StatusFCH1.5FDR0.05_HSvsNormal	ID	SeqId	Target	UniProt	EntrezGeneID	EntrezGeneSymbol	Organism	Units	CalReference	Cal_Set_A	ColCheck	Dilution	Cal_Set_B
SL000318	Complement C4b	C4b/C4A C4B	-1.64	-3.11	4.15e-05	0.00142	-1	SL000318	2182-54_1	C4b	P0C0L4 P0C0L5	720 721	C4A C4B	Human	RFU	261.5	1.099	PASS	0.005	0.934
SL002662	Coagulation Factor XI	Coagulation Factor XI/F11	-0.01	-1.01	0.908	0.958	0	SL002662	2190-55_1	Coagulation Factor XI	P03951	2160	F11	Human	RFU	2396.5	1.013	PASS	0.005	0.934
SL003168	C-C motif chemokine 27	CTACK/CCL27	-0.04	-1.03	0.646	0.827	0	SL003168	2192-63_10	CTACK	Q9Y4X3	10850	CCL27	Human	RFU	1378.85	1.024	PASS	40	0.96
SL000403	Endostatin	Endostatin/COL18A1	-0.15	-1.11	0.255	0.552	0	SL000403	2201-17_6	Endostatin	P39060	80781	COL18A1	Human	RFU	37693.2	0.861	PASS	1	0.902
SL000591	Metalloproteinase inhibitor 1	TIMP-1/TIMP1	-0.05	-1.03	0.652	0.829	0	SL000591	2211-9_6	TIMP-1	P01033	7076	TIMP1	Human	RFU	480.1	0.918	PASS	0.005	0.951
SL000053	Tissue-type plasminogen activator	tPA/PLAT	-0.25	-1.19	0.0068	0.0553	0	SL000053	2212-69_1	tPA	P00750	5327	PLAT	Human	RFU	652.65	1.14	PASS	1	0.964
SL004332	Prokineticin-1	EG-VEGF/PROK1	-0.43	-1.35	0.294	0.585	0	SL004332	2247-20_11	EG-VEGF	P58294	84432	PROK1	Human	RFU	388.15	1.146	PASS	40	1.002
SL000592	Metalloproteinase inhibitor 2	TIMP-2/TIMP2	-0.08	-1.06	0.467	0.726	0	SL000592	2278-61_4	TIMP-2	P16035	7077	TIMP2	Human	RFU	607	0.935	PASS	0.005	0.977
SL000584	Transforming growth factor beta-1	TGF-b1/TGFB1	0.17	1.13	0.061	0.25	0	SL000584	2333-72_1	TGF-b1	P01137	7040	TGFB1	Human	RFU	2160.35	0.819	PASS	40	0.715
SL003322	Vascular endothelial growth factor receptor 3	VEGF sR3/FLT4	0.41	1.33	0.00538	0.0482	0	SL003322	2358-19_2	VEGF sR3	P35916	2324	FLT4	Human	RFU	7401.7	1.139	PASS	1	1.158
SL000319	Complement C5	C5/C5	0.26	1.2	0.000319	0.00656	0	SL000319	2381-52_4	C5	P01031	727	C5	Human	RFU	7713.35	0.838	PASS	0.005	0.942
SL000276	Apolipoprotein E	Apo E/APOE	-0.09	-1.07	0.535	0.775	0	SL000276	2418-55_9	Apo E	P02649	348	APOE	Human	RFU	10607.55	1.954	FAIL	0.005	2.004
SL003951	Brain-derived neurotrophic factor	BDNF/BDNF	0.08	1.06	0.44	0.707	0	SL003951	2421-7_3	BDNF	P23560	627	BDNF	Human	RFU	1058.65	1.06	PASS	1	1.072
SL003060	Fibroblast growth factor receptor 1	bFGF-R/FGFR1	-0.14	-1.1	0.206	0.497	0	SL003060	2424-69_4	bFGF-R	P11362	2260	FGFR1	Human	RFU	7614.8	0.971	PASS	1	0.988
SL000324	Complement component C8	C8/C8A C8B C8G	-0.15	-1.11	0.0719	0.277	0	SL000324	2429-27_4	C8	P07357,P07358,P07360	731 732 733	C8A C8B C8G	Human	RFU	3902.85	0.88	PASS	40	0.794
SL000345	Cathepsin G	Cathepsin G/CTSG	-0.28	-1.21	0.0228	0.129	0	SL000345	2431-17_3	Cathepsin G	P08311	1511	CTSG	Human	RFU	1600.9	1.043	PASS	40	0.924
SL004016	C-X-C motif chemokine 16	CXCL16, soluble/CXCL16	-0.03	-1.02	0.761	0.892	0	SL004016	2436-49_4	CXCL16, soluble	Q9H2A7	58191	CXCL16	Human	RFU	8507.25	1.021	PASS	1	0.921
SL004333	Fibroblast growth factor 10	FGF-10/FGF10	0.04	1.03	0.531	0.774	0	SL004333	2441-2_4	FGF-10	O15520	2255	FGF10	Human	RFU	229.65	1.204	PASS	40	1.018
SL004342	Fibroblast growth factor 8 isoform B	FGF-8B/FGF8	-0.17	-1.13	0.25	0.547	0	SL004342	2443-10_4	FGF-8B	P55075	2253	FGF8	Human	RFU	2098.8	1.022	PASS	40	0.866
SL004066	Group IIE secretory phospholipase A2	GIIE/PLA2G2E	0.02	1.02	0.811	0.919	0	SL004066	2447-7_4	GIIE	Q9NZK7	30814	PLA2G2E	Human	RFU	330.45	0.959	PASS	40	0.874
SL004182	Calcium-dependent phospholipase A2	GV/PLA2G5	-0.02	-1.02	0.745	0.883	0	SL004182	2449-1_4	GV	P39877	5322	PLA2G5	Human	RFU	395.05	1.107	PASS	40	1.072
SL001716	Interleukin-12	IL-12/IL12A IL12B	-0.01	-1.01	0.811	0.919	0	SL001716	2455-17_4	IL-12	P29459, P29460	3592 3593	IL12A IL12B	Human	RFU	1610.55	0.968	PASS	40	0.881
SL000133	C-C motif chemokine 20	MIP-3a/CCL20	0.18	1.14	0.273	0.567	0	SL000133	2468-62_3	MIP-3a	P78556	6364	CCL20	Human	RFU	471.25	1.111	PASS	40	1.139
SL000573	Serum amyloid P-component	SAP/APCS	0.18	1.13	0.0699	0.272	0	SL000573	2474-54_5	SAP	P02743	325	APCS	Human	RFU	40721.95	0.953	PASS	0.005	0.951
SL004010	Mast/stem cell growth factor receptor Kit	SCF sR/KIT	0.18	1.14	0.205	0.497	0	SL004010	2475-1_3	SCF sR	P10721	3815	KIT	Human	RFU	14347.1	0.868	PASS	1	0.78
SL003043	Metalloproteinase inhibitor 3	TIMP-3/TIMP3	-0.37	-1.29	0.247	0.545	0	SL003043	2480-58_3	TIMP-3	P35625	7078	TIMP3	Human	RFU	3937.45	1.254	PASS	1	1.277
SL004365	Tumor necrosis factor ligand superfamily member 12	TWEAK/TNFSF12	0.18	1.13	0.0529	0.233	0	SL004365	2484-49_3	TWEAK	O43508	8742	TNFSF12	Human	RFU	398.6	1.133	PASS	1	1.028
SL004643	Angiopoietin-4	Angiopoietin-4/ANGPT4	0.12	1.09	0.2	0.494	0	SL004643	2500-2_3	Angiopoietin-4	Q9Y264	51378	ANGPT4	Human	RFU	709.75	1.139	PASS	40	1.066
SL000055	Cadherin-1	Cadherin E/CDH1	0.01	1.01	0.88	0.943	0	SL000055	2501-51_3	Cadherin E	P12830	999	CDH1	Human	RFU	40676.35	1.076	PASS	1	1.076
SL004144	GDNF family receptor alpha-3	GFRa-3/GFRA3	0.12	1.09	0.26	0.555	0	SL004144	2505-49_3	GFRa-3	O60609	2676	GFRA3	Human	RFU	1671.9	1.116	PASS	40	1.007
SL004142	Ephrin-B3	Ephrin-B3/EFNB3	-0.06	-1.04	0.502	0.751	0	SL004142	2514-65_3	Ephrin-B3	Q15768	1949	EFNB3	Human	RFU	1065.05	1.103	PASS	40	1.082
SL004143	GDNF family receptor alpha-2	GFRa-2/GFRA2	-0.17	-1.12	0.158	0.444	0	SL004143	2515-14_3	GFRa-2	O00451	2675	GFRA2	Human	RFU	6475.5	1.098	PASS	1	0.932
SL003193	C-C motif chemokine 21	6Ckine/CCL21	0.46	1.37	0.0151	0.0999	0	SL003193	2516-57_3	6Ckine	O00585	6366	CCL21	Human	RFU	8688.3	1.043	PASS	1	1.018
SL000563	C-C motif chemokine 5	RANTES/CCL5	0.21	1.16	0.469	0.727	0	SL000563	2523-31_3	RANTES	P13501	6352	CCL5	Human	RFU	296.9	1.041	PASS	0.005	1.02
SL003280	High mobility group protein B1	HMG-1/HMGB1	-0.15	-1.11	0.0708	0.275	0	SL003280	2524-56_3	HMG-1	P09429	3146	HMGB1	Human	RFU	3116.7	1.073	PASS	1	0.851
SL002539	Tumor necrosis factor receptor superfamily member 11B	OPG/TNFRSF11B	-0.09	-1.06	0.364	0.645	0	SL002539	2526-53_3	OPG	O00300	4982	TNFRSF11B	Human	RFU	10531.8	0.866	PASS	40	0.752
SL000300	Beta-endorphin	b-Endorphin/POMC	0.05	1.04	0.657	0.83	0	SL000300	2558-51_3	b-Endorphin	P01189	5443	POMC	Human	RFU	788.15	1.176	PASS	40	1.098
SL003328	Complement factor I	Factor I/CFI	0	-1	0.984	0.994	0	SL003328	2567-5_6	Factor I	P05156	3426	CFI	Human	RFU	57726.8	0.908	PASS	0.005	0.899
SL000466	Insulin-like growth factor-binding protein 2	IGFBP-2/IGFBP2	-0.12	-1.09	0.597	0.802	0	SL000466	2570-72_5	IGFBP-2	P18065	3485	IGFBP2	Human	RFU	35511.2	0.984	PASS	1	0.885
SL000045	Insulin-like growth factor-binding protein 3	IGFBP-3/IGFBP3	-0.07	-1.05	0.558	0.782	0	SL000045	2571-12_3	IGFBP-3	P17936	3486	IGFBP3	Human	RFU	1866.45	1.486	PASS	0.005	1.185
SL000498	Leptin	Leptin/LEP	-0.19	-1.14	0.32	0.612	0	SL000498	2575-5_5	Leptin	P41159	3952	LEP	Human	RFU	1147.1	1.156	PASS	1	0.977
SL000038	C-C motif chemokine 2	MCP-1/CCL2	-0.16	-1.12	0.269	0.565	0	SL000038	2578-67_2	MCP-1	P13500	6347	CCL2	Human	RFU	618.55	1.157	PASS	40	1.078
SL000527	Matrix metalloproteinase-9	MMP-9/MMP9	0.5	1.41	0.0752	0.282	0	SL000527	2579-17_5	MMP-9	P14780	4318	MMP9	Human	RFU	551.15	0.937	PASS	0.005	0.96
SL001796	Myeloperoxidase	Myeloperoxidase/MPO	0.23	1.17	0.238	0.537	0	SL001796	2580-83_2	Myeloperoxidase	P05164	4353	MPO	Human	RFU	28060.6	0.964	PASS	1	0.959
SL000546	Prolactin	PRL/PRL	-0.22	-1.17	0.0228	0.129	0	SL000546	2585-2_5	PRL	P01236	5617	PRL	Human	RFU	3085.3	1.074	PASS	1	0.848
SL006114	Tyrosine-protein kinase transmembrane receptor ROR1	ROR1/ROR1	-0.01	-1.01	0.922	0.965	0	SL006114	2590-69_4	ROR1	Q01973	4919	ROR1	Human	RFU	1522.05	1.158	PASS	1	1.11
SL000002	Vascular endothelial growth factor A	VEGF/VEGFA	-0.3	-1.23	0.0391	0.189	0	SL000002	2597-8_3	VEGF	P15692	7422	VEGFA	Human	RFU	1968.7	1.093	PASS	1	0.975
SL004126	Tumor necrosis factor receptor superfamily member 9	4-1BB/TNFRSF9	0.04	1.03	0.642	0.827	0	SL004126	2598-9_3	4-1BB	Q07011	3604	TNFRSF9	Human	RFU	504.8	1.059	PASS	40	1.058
SL003735	Tumor necrosis factor ligand superfamily member 9	4-1BB ligand/TNFSF9	-0.19	-1.14	0.362	0.642	0	SL003735	2599-51_2	4-1BB ligand	P41273	8744	TNFSF9	Human	RFU	408.15	1.089	PASS	40	1.078
SL001996	Angiopoietin-2	Angiopoietin-2/ANGPT2	0.19	1.14	0.417	0.693	0	SL001996	2602-2_2	Angiopoietin-2	O15123	285	ANGPT2	Human	RFU	723	1.124	PASS	1	1.199
SL003738	T-lymphocyte activation antigen CD80	B7/CD80	-0.04	-1.03	0.599	0.802	0	SL003738	2603-61_2	B7	P33681	941	CD80	Human	RFU	662.5	0.913	PASS	40	0.843
SL004180	Tumor necrosis factor receptor superfamily member 8	CD30/TNFRSF8	-0.13	-1.09	0.518	0.762	0	SL004180	2605-49_2	CD30	P28908	943	TNFRSF8	Human	RFU	2449.9	1.057	PASS	40	0.886
SL004692	Cytokine receptor-like factor 1:Cardiotrophin-like cytokine factor 1 Complex	CLF-1/CLC Complex/CRLF1 CLCF1	0.09	1.06	0.526	0.77	0	SL004692	2607-54_2	CLF-1/CLC Complex	O75462 Q9UBD9	9244 23529	CRLF1 CLCF1	Human	RFU	637.6	1.05	PASS	40	0.985
SL001777	Cystatin-C	Cystatin C/CST3	-0.27	-1.2	0.0133	0.0937	0	SL001777	2609-59_2	Cystatin C	P01034	1471	CST3	Human	RFU	1889.35	0.874	PASS	0.005	0.957
SL004136	Tyrosine-protein kinase receptor TYRO3	Dtk/TYRO3	-0.14	-1.1	0.256	0.552	0	SL004136	2611-72_2	Dtk	Q06418	7301	TYRO3	Human	RFU	1829.2	1.004	PASS	40	0.947
SL004759	Eukaryotic translation initiation factor 5	eIF-5/EIF5	-0.77	-1.7	0.000257	0.00557	-1	SL004759	2612-5_2	eIF-5	P55010	1983	EIF5	Human	RFU	1430.75	1.047	PASS	40	0.901
SL004140	Ephrin-A4	Ephrin-A4/EFNA4	-0.09	-1.07	0.252	0.551	0	SL004140	2614-28_2	Ephrin-A4	P52798	1945	EFNA4	Human	RFU	1807.2	1.287	PASS	40	1.198
SL004141	Ephrin-A5	Ephrin-A5/EFNA5	-0.15	-1.11	0.0919	0.319	0	SL004141	2615-60_2	Ephrin-A5	P52803	1946	EFNA5	Human	RFU	4752.15	1.012	PASS	40	1.11
SL000009	Receptor tyrosine-protein kinase erbB-2	ERBB2/ERBB2	0.05	1.04	0.831	0.924	0	SL000009	2616-23_18	ERBB2	P04626	2064	ERBB2	Human	RFU	463.7	0.963	PASS	40	0.894
SL002519	Receptor tyrosine-protein kinase erbB-3	ERBB3/ERBB3	0.09	1.06	0.327	0.618	0	SL002519	2617-56_35	ERBB3	P21860	2065	ERBB3	Human	RFU	683.7	1.026	PASS	1	0.973
SL003803	Receptor tyrosine-protein kinase erbB-4	ERBB4/ERBB4	-0.02	-1.02	0.889	0.95	0	SL003803	2618-10_2	ERBB4	Q15303	2066	ERBB4	Human	RFU	131	1.093	PASS	40	1.039
SL001890	Tumor-associated calcium signal transducer 2	GA733-1 protein/TACSTD2	0.11	1.08	0.0916	0.319	0	SL001890	2619-72_2	GA733-1 protein	P09758	4070	TACSTD2	Human	RFU	561.95	1.149	PASS	40	1.033
SL003872	Interleukin-6 receptor subunit beta	gp130, soluble/IL6ST	0.05	1.03	0.556	0.78	0	SL003872	2620-4_2	gp130, soluble	P40189	3572	IL6ST	Human	RFU	11516.2	1.122	PASS	1	1.061
SL004751	Heme oxygenase 2	HO-2/HMOX2	-0.02	-1.01	0.877	0.942	0	SL004751	2622-18_1	HO-2	P30519	3163	HMOX2	Human	RFU	815.7	1.016	PASS	40	0.972
SL004697	Protein E7_HPV16	HPV E7 Type 16/Human-virus	0.02	1.02	0.709	0.869	0	SL004697	2623-54_4	HPV E7 Type 16	P03129	1489079	Human-virus	Human papillomavirus type 16	RFU	201.1	1.091	PASS	40	1.028
SL004698	Protein E7_HPV18	HPV E7 Type18/Human-virus	0	1	0.999	0.999	0	SL004698	2624-31_2	HPV E7 Type18	P06788	1489089	Human-virus	Human papillomavirus type 18	RFU	1447.65	0.909	PASS	40	0.798
SL017612	Heat shock protein HSP 90-alpha/beta	HSP 90a/b/HSP90AA1 HSP90AB1	0.38	1.3	0.00531	0.0479	0	SL017612	2625-53_4	HSP 90a/b	P07900 P08238	null	HSP90AA1 HSP90AB1	Human	RFU	11716.2	1.004	PASS	1	1
SL004588	Interleukin-1 Receptor accessory protein	IL-1 R AcP/IL1RAP	0.09	1.06	0.653	0.829	0	SL004588	2630-12_2	IL-1 R AcP	Q9NPH3	3556	IL1RAP	Human	RFU	37190.8	0.966	PASS	1	0.965
SL004147	Interleukin-10 receptor subunit beta	IL-10 Rb/IL10RB	0.05	1.03	0.462	0.724	0	SL004147	2631-50_2	IL-10 Rb	Q08334	3588	IL10RB	Human	RFU	1741.3	0.967	PASS	40	0.896
SL004148	Interleukin-12 receptor subunit beta-1	IL-12 Rb1/IL12RB1	-0.15	-1.11	0.0905	0.319	0	SL004148	2632-5_2	IL-12 Rb1	P42701	3594	IL12RB1	Human	RFU	496.6	1.078	PASS	40	0.956
SL004149	Interleukin-13 receptor subunit alpha-1	IL-13 Ra1/IL13RA1	0.08	1.06	0.393	0.675	0	SL004149	2633-52_2	IL-13 Ra1	P78552	3597	IL13RA1	Human	RFU	647.55	1.143	PASS	1	0.981
SL003307	Cytokine receptor common subunit gamma	IL-2 sRg/IL2RG	0.37	1.29	0.019	0.114	0	SL003307	2634-2_2	IL-2 sRg	P31785	3561	IL2RG	Human	RFU	1662.9	1.084	PASS	40	1.03
SL004646	Layilin	Layilin/LAYN	-0.2	-1.15	0.0592	0.245	0	SL004646	2635-61_2	Layilin	Q6UX15	143903	LAYN	Human	RFU	1542.55	0.968	PASS	40	0.846
SL000509	Tumor necrosis factor receptor superfamily member 3	Lymphotoxin b R/LTBR	-0.14	-1.1	0.125	0.383	0	SL000509	2636-10_2	Lymphotoxin b R	P36941	4055	LTBR	Human	RFU	5818.5	0.958	PASS	1	0.818
SL004579	Macrophage mannose receptor 1	Macrophage mannose receptor/MRC1	-0.29	-1.23	0.083	0.301	0	SL004579	2637-77_2	Macrophage mannose receptor	P22897	4360	MRC1	Human	RFU	5313.7	1.023	PASS	1	1.03
SL004153	Macrophage colony-stimulating factor 1 receptor	M-CSF R/CSF1R	-0.35	-1.28	0.0337	0.17	0	SL004153	2638-12_2	M-CSF R	P07333	1436	CSF1R	Human	RFU	295	1.016	PASS	0.005	1.12
SL004637	Macrophage-stimulating protein receptor	MSP R/MST1R	-0.04	-1.03	0.568	0.789	0	SL004637	2640-3_2	MSP R	Q04912	4486	MST1R	Human	RFU	648.15	0.932	PASS	40	0.802
SL004760	Platelet-activating factor acetylhydrolase IB subunit beta	PAFAH beta subunit/PAFAH1B2	0.08	1.06	0.55	0.777	0	SL004760	2642-4_1	PAFAH beta subunit	P68402	5049	PAFAH1B2	Human	RFU	2254.9	1.178	PASS	40	1.161
SL004183	Cadherin-3	P-Cadherin/CDH3	-0.14	-1.1	0.299	0.592	0	SL004183	2643-57_2	P-Cadherin	P22223	1001	CDH3	Human	RFU	34450.15	1.011	PASS	1	0.841
SL000551	Protein kinase C alpha type	PKC-A/PRKCA	-0.49	-1.4	5.45e-05	0.00181	0	SL000551	2644-11_2	PKC-A	P17252	5578	PRKCA	Human	RFU	3120.9	0.991	PASS	40	0.917
SL000557	Protein kinase C zeta type	PKC-Z/PRKCZ	-0.12	-1.09	0.165	0.448	0	SL000557	2645-54_1	PKC-Z	Q05513	5590	PRKCZ	Human	RFU	1678.15	1.134	PASS	40	1.124
SL003648	Rab GDP dissociation inhibitor beta	Rab GDP dissociation inhibitor beta/GDI2	0.76	1.69	6.53e-05	0.00196	1	SL003648	2647-66_2	Rab GDP dissociation inhibitor beta	P50395	2665	GDI2	Human	RFU	10978.45	0.995	PASS	1	1.003
SL003178	Intercellular adhesion molecule 3	sICAM-3/ICAM3	-0.05	-1.03	0.592	0.798	0	SL003178	2649-77_2	sICAM-3	P32942	3385	ICAM3	Human	RFU	1834.6	1.055	PASS	40	0.878
SL002506	Urokinase plasminogen activator surface receptor	suPAR/PLAUR	-0.07	-1.05	0.172	0.459	0	SL002506	2652-15_1	suPAR	Q03405	5329	PLAUR	Human	RFU	722.35	1.09	PASS	1	0.959
SL004230	Microtubule-associated protein tau	tau/MAPT	-0.12	-1.09	0.209	0.501	0	SL004230	2653-62_1	tau	P10636	4137	MAPT	Human	RFU	1486.6	1.13	PASS	40	1.024
SL001992	Tumor necrosis factor receptor superfamily member 1A	TNF sR-I/TNFRSF1A	0.06	1.04	0.517	0.762	0	SL001992	2654-19_1	TNF sR-I	P19438	7132	TNFRSF1A	Human	RFU	1124.35	1.151	PASS	1	1.082
SL004639	NT-3 growth factor receptor	TrkC/NTRK3	-0.16	-1.12	0.217	0.515	0	SL004639	2658-27_1	TrkC	Q16288	4916	NTRK3	Human	RFU	4227.45	1.153	PASS	40	1.412
SL004672	Tumor necrosis factor receptor superfamily member 17	BCMA/TNFRSF17	0.16	1.12	0.229	0.528	0	SL004672	2665-26_2	BCMA	Q02223	608	TNFRSF17	Human	RFU	5241.7	1.098	PASS	1	1.149
SL004081	Decorin	Bone proteoglycan II/DCN	0.01	1.01	0.936	0.975	0	SL004081	2666-53_2	Bone proteoglycan II	P07585	1634	DCN	Human	RFU	4489	1.501	FAIL	40	1.387
SL000337	Calpain I	Calpain I/CAPN1 CAPNS1	-0.04	-1.03	0.707	0.868	0	SL000337	2668-70_2	Calpain I	P07384 P04632	823 826	CAPN1 CAPNS1	Human	RFU	9325	1.091	PASS	1	1.009
SL000383	Creatine kinase M-type	CK-MM/CKM	-0.04	-1.03	0.857	0.932	0	SL000383	2670-67_4	CK-MM	P06732	1158	CKM	Human	RFU	1383.55	0.939	PASS	1	0.999
SL005155	Teratocarcinoma-derived growth factor 1	Cripto/TDGF1	-0.02	-1.02	0.744	0.883	0	SL005155	2672-60_1	Cripto	P13385	6997	TDGF1	Human	RFU	1202.3	1.125	PASS	40	1.054
SL002644	Epidermal growth factor receptor	ERBB1/EGFR	0.13	1.09	0.131	0.391	0	SL002644	2677-1_1	ERBB1	P00533	1956	EGFR	Human	RFU	32914.8	1.013	PASS	1	0.932
SL000441	Hepatocyte growth factor	HGF/HGF	0.15	1.11	0.176	0.461	0	SL000441	2681-23_2	HGF	P14210	3082	HGF	Human	RFU	1899.9	1.152	PASS	40	1.067
SL000450	60 kDa heat shock protein, mitochondrial	HSP 60/HSPD1	0.11	1.08	0.474	0.728	0	SL000450	2682-68_1	HSP 60	P10809	3329	HSPD1	Human	RFU	2526.75	1.214	PASS	1	1.001
SL000456	Complement C3b, inactivated	iC3b/C3	-1.48	-2.79	7.66e-13	8.65e-10	-1	SL000456	2683-1_2	iC3b	P01024	718	C3	Human	RFU	4355.85	1.273	PASS	0.005	1.34
SL004676	Insulin-like growth factor-binding protein 5	IGFBP-5/IGFBP5	0.02	1.01	0.799	0.914	0	SL004676	2685-21_2	IGFBP-5	P24593	3488	IGFBP5	Human	RFU	1538.3	0.912	PASS	0.005	0.843
SL005172	Insulin-like growth factor-binding protein 6	IGFBP-6/IGFBP6	-0.15	-1.11	0.145	0.422	0	SL005172	2686-67_2	IGFBP-6	P24592	3489	IGFBP6	Human	RFU	839.35	0.914	PASS	0.005	0.893
SL001947	Melanoma-derived growth regulatory protein	MIA/MIA	0.1	1.08	0.344	0.629	0	SL001947	2687-2_1	MIA	Q16674	8190	MIA	Human	RFU	4177.7	1.017	PASS	1	1.007
SL002528	Phospholipase A2, membrane associated	NPS-PLA2/PLA2G2A	-0.1	-1.07	0.679	0.847	0	SL002528	2692-74_2	NPS-PLA2	P14555	5320	PLA2G2A	Human	RFU	2037.75	0.897	PASS	1	0.785
SL000530	Oncostatin-M	OSM/OSM	-0.14	-1.1	0.0492	0.222	0	SL000530	2693-20_3	OSM	P13725	5008	OSM	Human	RFU	1837.15	0.961	PASS	1	0.796
SL001721	Platelet endothelial cell adhesion molecule	PECAM-1/PECAM1	0.01	1.01	0.842	0.926	0	SL001721	2695-25_1	PECAM-1	P16284	5175	PECAM1	Human	RFU	1802.85	1.079	PASS	40	0.851
SL004685	Persephin	Persephin/PSPN	0.04	1.03	0.637	0.824	0	SL004685	2696-87_2	Persephin	O60542	5623	PSPN	Human	RFU	312.35	1.208	PASS	40	1.113
SL003041	Platelet factor 4	PF-4/PF4	-0.03	-1.02	0.779	0.9	0	SL003041	2697-7_2	PF-4	P02776	5196	PF4	Human	RFU	160026.05	0.891	PASS	0.005	0.898
SL000049	Vitamin K-dependent protein S	Protein S/PROS1	0.17	1.12	0.0619	0.252	0	SL000049	2700-56_2	Protein S	P07225	5627	PROS1	Human	RFU	5576.85	1.148	PASS	0.005	1.126
SL004364	Tumor necrosis factor receptor superfamily member 13B	TACI/TNFRSF13B	-0.16	-1.12	0.114	0.364	0	SL004364	2704-74_1	TACI	O14836	23495	TNFRSF13B	Human	RFU	1343.55	1.095	PASS	40	0.925
SL003197	C-C motif chemokine 25	TECK/CCL25	-0.22	-1.16	0.371	0.65	0	SL003197	2705-5_2	TECK	O15444	6370	CCL25	Human	RFU	3124.4	1.059	PASS	40	1.067
SL000590	Thyroxine-Binding Globulin	Thyroxine-Binding Globulin/SERPINA7	0.17	1.13	0.104	0.342	0	SL000590	2706-69_2	Thyroxine-Binding Globulin	P05543	6906	SERPINA7	Human	RFU	49357.4	0.889	PASS	0.005	0.889
SL004326	Tumor necrosis factor ligand superfamily member 18	TNFSF18/TNFSF18	-0.18	-1.14	0.0337	0.17	0	SL004326	2708-54_2	TNFSF18	Q9UNG2	8995	TNFSF18	Human	RFU	713.25	0.946	PASS	40	0.845
SL005153	Ciliary neurotrophic factor receptor subunit alpha	CNTFR alpha/CNTFR	0	-1	0.986	0.994	0	SL005153	2711-6_2	CNTFR alpha	P26992	1271	CNTFR	Human	RFU	7291.45	1.156	PASS	40	1.189
SL003334	Endothelial monocyte-activating polypeptide 2	EMAP-2/AIMP1	0.03	1.02	0.759	0.892	0	SL003334	2714-78_2	EMAP-2	Q12904	9255	AIMP1	Human	RFU	2149.35	1.109	PASS	1	1.022
SL005159	Erythropoietin receptor	EPO-R/EPOR	0.02	1.01	0.735	0.881	0	SL005159	2715-25_2	EPO-R	P19235	2057	EPOR	Human	RFU	279.85	1.062	PASS	40	0.955
SL004591	Granulocyte colony-stimulating factor receptor	G-CSF-R/CSF3R	-0.12	-1.08	0.208	0.499	0	SL004591	2719-3_4	G-CSF-R	Q99062	1441	CSF3R	Human	RFU	626.95	0.959	PASS	40	0.815
SL005178	Interleukin-37	IL-1F7/IL37	-0.1	-1.07	0.361	0.642	0	SL005178	2723-9_2	IL-1F7	Q9NZH6	27178	IL37	Human	RFU	1871.45	0.892	PASS	40	0.741
SL000497	Laminin	Laminin/LAMA1 LAMB1 LAMC1	-0.3	-1.23	0.0766	0.284	0	SL000497	2728-62_2	Laminin	P25391, P07942, P11047	284217 3912 3915	LAMA1 LAMB1 LAMC1	Human	RFU	964.8	1.165	PASS	40	1.09
SL005199	MHC class I polypeptide-related sequence A	MICA/MICA	0.2	1.15	0.421	0.696	0	SL005199	2730-58_2	MICA	Q29983	4276	MICA	Human	RFU	348.1	1.107	PASS	40	1.104
SL000528	NADPH--cytochrome P450 reductase	NADPH-P450 Oxidoreductase/POR	0.01	1.01	0.955	0.98	0	SL000528	2731-29_2	NADPH-P450 Oxidoreductase	P16435	5447	POR	Human	RFU	4380.75	1.121	PASS	40	1.004
SL005235	Homeobox protein NANOG	NANOG/NANOG	0.1	1.07	0.134	0.396	0	SL005235	2732-58_3	NANOG	Q9H9S0	79923	NANOG	Human	RFU	314.25	1.18	PASS	40	1.088
SL005206	Natural cytotoxicity triggering receptor 2	NKp44/NCR2	-0.06	-1.04	0.745	0.883	0	SL005206	2734-49_4	NKp44	O95944	9436	NCR2	Human	RFU	141.1	0.987	PASS	40	1.014
SL004683	Noggin	Noggin/NOG	-0.21	-1.15	0.0144	0.0979	0	SL004683	2735-6_4	Noggin	Q13253	9241	NOG	Human	RFU	1053.35	3.401	FAIL	1	2.951
SL005236	Protein NOV homolog	NovH/NOV	0.16	1.11	0.116	0.364	0	SL005236	2737-22_2	NovH	P48745	4856	NOV	Human	RFU	902.7	0.952	PASS	40	0.932
SL005217	Sialic acid-binding Ig-like lectin 6	Siglec-6/SIGLEC6	-0.06	-1.05	0.669	0.841	0	SL005217	2741-22_2	Siglec-6	O43699	946	SIGLEC6	Human	RFU	387.5	1.138	PASS	40	1.231
SL005218	Sialic acid-binding Ig-like lectin 7	Siglec-7/SIGLEC7	-0.03	-1.02	0.723	0.874	0	SL005218	2742-68_2	Siglec-7	Q9Y286	27036	SIGLEC7	Human	RFU	1319.4	1.033	PASS	1	0.982
SL005220	Sonic hedgehog protein	Sonic Hedgehog/SHH	-0.54	-1.45	0.00266	0.0286	0	SL005220	2743-5_2	Sonic Hedgehog	Q15465	6469	SHH	Human	RFU	733.7	1.152	PASS	40	0.964
SL005226	Cytokine receptor-like factor 2	TSLP R/CRLF2	-0.18	-1.13	0.486	0.74	0	SL005226	2746-56_1	TSLP R	Q9HC73	64109	CRLF2	Human	RFU	2643.85	1.174	PASS	40	1.031
SL005229	NKG2D ligand 3	ULBP-3/ULBP3	0.26	1.2	0.0288	0.155	0	SL005229	2747-3_2	ULBP-3	Q9BZM4	79465	ULBP3	Human	RFU	722.55	1.159	PASS	40	1.014
SL001938	Inhibin beta A chain	Activin A/INHBA	0.02	1.01	0.905	0.956	0	SL001938	2748-3_2	Activin A	P08476	3624	INHBA	Human	RFU	6917.55	1.126	PASS	40	1.172
SL000019	Apolipoprotein A-I	Apo A-I/APOA1	0.13	1.1	0.269	0.565	0	SL000019	2750-3_2	Apo A-I	P02647	335	APOA1	Human	RFU	14783.05	0.83	PASS	0.005	1.024
SL004589	Azurocidin	Azurocidin/AZU1	-0.11	-1.08	0.493	0.747	0	SL004589	2751-16_2	Azurocidin	P20160	566	AZU1	Human	RFU	361.15	1.098	PASS	40	1.106
SL004329	Growth/differentiation factor 5	BMP-14/GDF5	-0.21	-1.15	0.42	0.696	0	SL004329	2752-62_2	BMP-14	P43026	8200	GDF5	Human	RFU	2387.35	1.238	PASS	40	1.078
SL000309	Complement C1q subcomponent	C1q/C1QA C1QB C1QC	0	-1	0.992	0.996	0	SL000309	2753-2_2	C1q	P02745 P02746 P02747	712 713 714	C1QA C1QB C1QC	Human	RFU	33612.6	0.848	PASS	0.005	0.816
SL000312	Complement C3	C3/C3	-0.66	-1.59	0.000443	0.00782	-1	SL000312	2754-50_2	C3	P01024	718	C3	Human	RFU	109794.75	1.993	FAIL	0.005	1.555
SL003220	C3a anaphylatoxin des Arginine	C3adesArg/C3	-0.34	-1.27	0.00673	0.0553	0	SL003220	2755-8_2	C3adesArg	P01024	718	C3	Human	RFU	171512.55	1.107	PASS	0.005	0.969
SL004752	Protein FAM107A	DRR1/FAM107A	-0.25	-1.19	0.259	0.555	0	SL004752	2760-2_2	DRR1	O95990	11170	FAM107A	Human	RFU	411.25	1.052	PASS	40	0.905
SL004336	Fibroblast growth factor 18	FGF-18/FGF18	-0.04	-1.03	0.885	0.946	0	SL004336	2761-49_2	FGF-18	O76093	8817	FGF18	Human	RFU	356.95	1.085	PASS	40	1.029
SL004337	Fibroblast growth factor 19	FGF-19/FGF19	-0.04	-1.03	0.849	0.928	0	SL004337	2762-30_2	FGF-19	O95750	9965	FGF19	Human	RFU	527.45	1.086	PASS	1	0.973
SL004338	Fibroblast growth factor 20	FGF-20/FGF20	0.04	1.03	0.728	0.876	0	SL004338	2763-66_2	FGF-20	Q9NP95	26281	FGF20	Human	RFU	551.1	0.996	PASS	40	0.979
SL003849	Fibroblast growth factor 9	FGF9/FGF9	0.22	1.17	0.333	0.62	0	SL003849	2764-20_2	FGF9	P31371	2254	FGF9	Human	RFU	535.15	1.059	PASS	40	1.025
SL004345	Growth/differentiation factor 11	GDF-11/GDF11	-0.06	-1.05	0.549	0.777	0	SL004345	2765-4_3	GDF-11	O95390	10220	GDF11	Human	RFU	876.35	1.183	PASS	1	1.081
SL000440	Hemopexin	Hemopexin/HPX	0.6	1.52	0.0631	0.254	0	SL000440	2768-56_2	Hemopexin	P02790	3263	HPX	Human	RFU	1036.9	1.066	PASS	0.005	1.15
SL000445	Protein Rev_HV2BE	HIV-2 Rev/Human-virus	0.22	1.16	0.0475	0.216	0	SL000445	2769-3_2	HIV-2 Rev	P18093	1724716	Human-virus	isolate BEN	RFU	211.7	1.23	PASS	40	1.152
SL003176	C-C motif chemokine 1	I-309/CCL1	-0.04	-1.03	0.508	0.757	0	SL003176	2770-51_2	I-309	P22362	6346	CCL1	Human	RFU	2426.8	0.937	PASS	1	0.771
SL000462	Insulin-like growth factor-binding protein 1	IGFBP-1/IGFBP1	-0.13	-1.1	0.715	0.87	0	SL000462	2771-35_2	IGFBP-1	P08833	3484	IGFBP1	Human	RFU	1246.35	1.116	PASS	1	1.039
SL001717	Interleukin-10	IL-10/IL10	0.1	1.07	0.248	0.546	0	SL001717	2773-50_2	IL-10	P22301	3586	IL10	Human	RFU	609.8	1.186	PASS	40	1.038
SL000474	Interleukin-16	IL-16/IL16	0.56	1.48	0.000791	0.0122	0	SL000474	2774-10_3	IL-16	Q14005	3603	IL16	Human	RFU	1976	0.968	PASS	1	0.919
SL004352	Interleukin-17F	IL-17F/IL17F	0.07	1.05	0.474	0.728	0	SL004352	2775-54_2	IL-17F	Q96PD4	112744	IL17F	Human	RFU	1279.05	1.003	PASS	40	0.866
SL004347	Interleukin-22	IL-22/IL22	-0.1	-1.07	0.0912	0.319	0	SL004347	2778-10_2	IL-22	Q9GZX6	50616	IL22	Human	RFU	534.4	1.456	PASS	1	1.215
SL000496	Lactotransferrin	Lactoferrin/LTF	0.02	1.02	0.939	0.976	0	SL000496	2780-35_2	Lactoferrin	P02788	4057	LTF	Human	RFU	15778.45	1.269	PASS	0.005	1.149
SL004356	C-C motif chemokine 4-like	LAG-1/CCL4L1	0.28	1.22	0.235	0.534	0	SL004356	2781-63_2	LAG-1	Q8NHW4	388372	CCL4L1	Human	RFU	1082.85	1.121	PASS	40	1.182
SL004355	C-C motif chemokine 3-like 1	LD78-beta/CCL3L1	-0.08	-1.06	0.366	0.647	0	SL004355	2783-18_2	LD78-beta	P16619	414062	CCL3L1	Human	RFU	1938.3	0.994	PASS	1	0.853
SL000515	C-C motif chemokine 8	MCP-2/CCL8	0.11	1.08	0.469	0.727	0	SL000515	2785-15_2	MCP-2	P80075	6355	CCL8	Human	RFU	280	1.028	PASS	40	0.969
SL000524	Stromelysin-1	MMP-3/MMP3	0.12	1.09	0.62	0.815	0	SL000524	2788-55_1	MMP-3	P08254	4314	MMP3	Human	RFU	1671.7	1.029	PASS	1	1.121
SL000525	Matrilysin	MMP-7/MMP7	-0.17	-1.13	0.162	0.445	0	SL000525	2789-26_2	MMP-7	P09237	4316	MMP7	Human	RFU	1283.45	0.98	PASS	1	0.937
SL003191	Neutrophil-activating peptide 2	NAP-2/PPBP	0.22	1.17	0.0108	0.0797	0	SL003191	2790-54_2	NAP-2	P02775	5473	PPBP	Human	RFU	17111.85	0.999	PASS	0.005	0.995
SL000581	Superoxide dismutase [Cu-Zn]	SOD/SOD1	0.11	1.08	0.0713	0.276	0	SL000581	2794-60_2	SOD	P00441	6647	SOD1	Human	RFU	1368.5	1.195	PASS	40	1.018
SL002077	Alkaline phosphatase, tissue-nonspecific isozyme	Alkaline phosphatase, bone/ALPL	0	-1	0.985	0.994	0	SL002077	2795-23_3	Alkaline phosphatase, bone	P05186	249	ALPL	Human	RFU	46283.3	1.036	PASS	0.005	1.024
SL000424	Fibrinogen	Fibrinogen/FGA FGB FGG	-0.22	-1.17	0.314	0.611	0	SL000424	2796-62_2	Fibrinogen	P02671 P02675 P02679	2243 2244 2266	FGA FGB FGG	Human	RFU	33364.05	1.125	PASS	1	1.186
SL000020	Apolipoprotein B	Apo B/APOB	0.25	1.19	0.298	0.592	0	SL000020	2797-56_2	Apo B	P04114	338	APOB	Human	RFU	8578.8	1.071	PASS	40	0.951
SL004415	Angiotensin-converting enzyme 2	ACE2/ACE2	0.02	1.01	0.831	0.924	0	SL004415	2805-6_2	ACE2	Q9BYF1	59272	ACE2	Human	RFU	557.3	1.082	PASS	40	0.963
SL004128	Activin receptor type-1B	Activin RIB/ACVR1B	0	-1	0.989	0.996	0	SL004128	2806-49_2	Activin RIB	P36896	91	ACVR1B	Human	RFU	370.05	0.98	PASS	40	0.909
SL004625	A disintegrin and metalloproteinase with thrombospondin motifs 4	ADAMTS-4/ADAMTS4	0.02	1.01	0.805	0.918	0	SL004625	2809-25_2	ADAMTS-4	O75173	9507	ADAMTS4	Human	RFU	483.35	1.128	PASS	40	0.994
SL001995	Angiopoietin-1	Angiopoietin-1/ANGPT1	0.02	1.02	0.843	0.926	0	SL001995	2811-27_1	Angiopoietin-1	Q15389	284	ANGPT1	Human	RFU	5059.05	1.084	PASS	1	1.096
SL006924	Agouti-related protein	ART/AGRP	0.43	1.34	0.000873	0.0131	0	SL006924	2813-11_2	ART	O00253	181	AGRP	Human	RFU	2852.8	1.214	PASS	40	1.128
SL001902	Basal Cell Adhesion Molecule	BCAM/BCAM	0.02	1.01	0.835	0.924	0	SL001902	2816-50_2	BCAM	P50895	4059	BCAM	Human	RFU	2412.8	1.166	PASS	40	1.05
SL002081	Cadherin-5	Cadherin-5/CDH5	0.2	1.15	0.0873	0.313	0	SL002081	2819-23_2	Cadherin-5	P33151	1003	CDH5	Human	RFU	8424.4	1.43	FAIL	1	1.447
SL004726	CD97 antigen	CD97/CD97	0.03	1.02	0.582	0.798	0	SL004726	2822-56_2	CD97	P48960	976	CD97	Human	RFU	1858.5	0.861	PASS	40	0.791
SL004704	COMM domain-containing protein 7	COMMD7/COMMD7	0.11	1.08	0.12	0.373	0	SL004704	2823-7_1	COMMD7	Q86VX2	149951	COMMD7	Human	RFU	2042.15	0.924	PASS	40	0.88
SL004644	Ectodysplasin-A, secreted form	EDA/EDA	-0.09	-1.07	0.245	0.545	0	SL004644	2826-53_2	EDA	Q92838	1896	EDA	Human	RFU	2305.75	1.033	PASS	40	1.008
SL000427	Fractalkine	Fractalkine/CX3CL-1/CX3CL1	0.07	1.05	0.623	0.815	0	SL000427	2827-23_2	Fractalkine/CX3CL-1	P78423	6376	CX3CL1	Human	RFU	4405.5	0.791	PASS	40	0.696
SL004645	Kunitz-type protease inhibitor 1	HAI-1/SPINT1	-0.05	-1.04	0.787	0.904	0	SL004645	2828-82_2	HAI-1	O43278	6692	SPINT1	Human	RFU	13309.8	0.905	PASS	40	0.811
SL006915	Interleukin-27	IL-27/IL27 EBI3	0.06	1.04	0.513	0.76	0	SL006915	2829-19_2	IL-27	Q8NEV9 Q14213	246778 10148	IL27 EBI3	Human	RFU	1214.1	1.033	PASS	40	0.93
SL002763	Kallikrein-11	Kallikrein 11/KLK11	0.18	1.13	0.0681	0.268	0	SL002763	2831-29_1	Kallikrein 11	Q9UBX7	11012	KLK11	Human	RFU	1767.65	1.137	PASS	40	1.178
SL003800	Kallikrein-4	Kallikrein 4/KLK4	0.08	1.06	0.351	0.635	0	SL003800	2833-20_1	Kallikrein 4	Q9Y5K2	9622	KLK4	Human	RFU	527.9	1.183	PASS	40	1.075
SL003915	Kallikrein-8	kallikrein 8/KLK8	-0.26	-1.19	0.0807	0.294	0	SL003915	2834-54_1	kallikrein 8	O60259	11202	KLK8	Human	RFU	4368.95	0.912	PASS	40	1.015
SL004301	X-ray repair cross-complementing protein 6	Ku70/XRCC6	0.62	1.54	0.00433	0.0411	1	SL004301	2835-1_4	Ku70	P12956	2547	XRCC6	Human	RFU	132.7	0.889	PASS	40	1.057
SL000695	Neutrophil gelatinase-associated lipocalin	Lipocalin 2/LCN2	0.2	1.15	0.488	0.74	0	SL000695	2836-68_2	Lipocalin 2	P80188	3934	LCN2	Human	RFU	58.3	0.908	PASS	0.005	0.778
SL000134	Hepatocyte growth factor receptor	Met/MET	0.29	1.22	0.000739	0.0119	0	SL000134	2837-3_2	Met	P08581	4233	MET	Human	RFU	13910.2	0.974	PASS	1	0.881
SL003332	Matrix metalloproteinase-17	MMP-17/MMP17	-0.21	-1.16	0.0037	0.036	0	SL003332	2838-53_1	MMP-17	Q9ULZ9	4326	MMP17	Human	RFU	1021.7	1.085	PASS	40	0.917
SL004649	Tumor necrosis factor ligand superfamily member 4	OX40 Ligand/TNFSF4	0.04	1.03	0.675	0.847	0	SL004649	2839-2_1	OX40 Ligand	P23510	7292	TNFSF4	Human	RFU	682.8	1.13	PASS	40	0.999
SL004650	Secreted frizzled-related protein 3	sFRP-3/FRZB	-0.26	-1.2	0.000834	0.0127	0	SL004650	2841-13_2	sFRP-3	Q92765	2487	FRZB	Human	RFU	4453.85	0.98	PASS	1	0.841
SL003177	Intercellular adhesion molecule 2	sICAM-2/ICAM2	-0.04	-1.02	0.592	0.798	0	SL003177	2842-68_1	sICAM-2	P13598	3384	ICAM2	Human	RFU	1148.7	0.954	PASS	40	0.927
SL001897	Kunitz-type protease inhibitor 2	SPINT2/SPINT2	-0.6	-1.51	0.000404	0.00737	-1	SL001897	2843-13_2	SPINT2	O43291	10653	SPINT2	Human	RFU	1907.85	1.104	PASS	40	1.132
SL003199	Tyrosine-protein kinase receptor Tie-1, soluble	sTie-1/TIE1	0.28	1.21	0.0313	0.164	0	SL003199	2844-53_2	sTie-1	P35590	7075	TIE1	Human	RFU	11726.85	0.932	PASS	1	0.911
SL000605	Ubiquitin+1, truncated mutation for UbB	Ubiquitin+1/RPS27A	-0.16	-1.12	0.37	0.65	0	SL000605	2846-24_2	Ubiquitin+1	P62979	6233	RPS27A	Human	RFU	2797.15	1.017	PASS	1	1.018
SL004652	Wnt inhibitory factor 1	WIF-1/WIF1	0.06	1.04	0.44	0.707	0	SL004652	2848-2_2	WIF-1	Q9Y5W5	11197	WIF1	Human	RFU	3299.65	0.962	PASS	40	0.881
SL004768	Allograft inflammatory factor 1	AIF1/AIF1	-0.08	-1.05	0.399	0.679	0	SL004768	2849-49_1	AIF1	P55008	199	AIF1	Human	RFU	3194.1	0.977	PASS	1	0.75
SL008008	Arginase-1	ARGI1/ARG1	0.01	1.01	0.849	0.928	0	SL008008	2850-3_2	ARGI1	P05089	383	ARG1	Human	RFU	993.7	0.896	PASS	40	0.807
SL000320	C5a anaphylatoxin	C5a/C5	1.22	2.34	6.46e-06	0.000346	1	SL000320	2851-63_3	C5a	P01031	727	C5	Human	RFU	14701.15	1.073	PASS	1	0.932
SL006911	Serine/threonine-protein kinase Chk1	CHK1/CHEK1	0.12	1.09	0.54	0.775	0	SL006911	2853-68_2	CHK1	O14757	1111	CHEK1	Human	RFU	526.65	1.101	PASS	40	1.031
SL000409	Mitogen-activated protein kinase 3	ERK-1/MAPK3	0.77	1.71	2.95e-05	0.00111	1	SL000409	2855-49_2	ERK-1	P27361	5595	MAPK3	Human	RFU	770.35	1.068	PASS	1	0.946
SL006914	Glucocorticoid receptor	Glucocorticoid receptor/NR3C1	0.03	1.02	0.868	0.937	0	SL006914	2857-70_2	Glucocorticoid receptor	P04150	2908	NR3C1	Human	RFU	209.35	1.802	FAIL	1	1.558
SL004725	Histone acetyltransferase type B catalytic subunit	Hat1/HAT1	0.08	1.06	0.126	0.383	0	SL004725	2858-29_2	Hat1	O14929	8520	HAT1	Human	RFU	322.4	1.151	PASS	40	1.014
SL004723	Histone deacetylase 8	HDAC8/HDAC8	-0.23	-1.17	0.00637	0.0534	0	SL004723	2859-69_2	HDAC8	Q9BY41	55869	HDAC8	Human	RFU	1822.4	0.999	PASS	1	0.824
SL004718	Importin subunit alpha-1	Karyopherin-a2/KPNA2	0.13	1.1	0.185	0.475	0	SL004718	2860-19_2	Karyopherin-a2	P52292	3838	KPNA2	Human	RFU	192.2	1.058	PASS	1	0.972
SL003793	Dual specificity mitogen-activated protein kinase kinase 1	MEK1/MAP2K1	-0.2	-1.15	0.466	0.726	0	SL003793	2864-2_3	MEK1	Q02750	5604	MAP2K1	Human	RFU	96.6	0.87	PASS	40	1.003
SL004724	Histone acetyltransferase KAT6A	MOZ/KAT6A	0.14	1.1	0.318	0.612	0	SL004724	2865-77_2	MOZ	Q92794	7994	KAT6A	Human	RFU	1333.6	0.94	PASS	40	0.803
SL000554	Protein kinase C delta type	PKC-D/PRKCD	-0.21	-1.15	0.01	0.0752	0	SL000554	2869-68_3	PKC-D	Q05655	5580	PRKCD	Human	RFU	320	1.099	PASS	40	1.013
SL004009	Ras-related C3 botulinum toxin substrate 1	RAC1/RAC1	0.94	1.92	1.41e-05	0.000611	1	SL004009	2870-29_2	RAC1	P63000	5879	RAC1	Human	RFU	3614.75	1.01	PASS	1	1.005
SL006922	DNA repair protein RAD51 homolog 1	RAD51/RAD51	-0.14	-1.1	0.0405	0.194	0	SL006922	2871-73_2	RAD51	Q06609	5888	RAD51	Human	RFU	2487.5	0.83	PASS	40	0.738
SL006923	TATA-box-binding protein	TBP/TBP	0.42	1.33	0.00037	0.00696	0	SL006923	2875-15_2	TBP	P20226	6908	TBP	Human	RFU	791.55	1.096	PASS	40	0.996
SL004305	DNA topoisomerase 1	Topoisomerase I/TOP1	0.57	1.48	4.01e-05	0.00141	0	SL004305	2876-74_2	Topoisomerase I	P11387	7150	TOP1	Human	RFU	1008.35	1.084	PASS	40	0.965
SL004306	SUMO-conjugating enzyme UBC9	UBC9/UBE2I	-0.03	-1.02	0.879	0.942	0	SL004306	2877-3_1	UBC9	P63279	7329	UBE2I	Human	RFU	992.6	1.213	PASS	1	1.085
SL006372	Tyrosine-protein kinase Yes	YES/YES1	-0.08	-1.06	0.244	0.545	0	SL006372	2878-66_2	YES	P07947	7525	YES1	Human	RFU	856.95	1.031	PASS	40	0.885
SL000248	Alpha-1-antichymotrypsin	a1-Antichymotrypsin/SERPINA3	-0.02	-1.02	0.837	0.925	0	SL000248	2879-9_2	a1-Antichymotrypsin	P01011	12	SERPINA3	Human	RFU	217065.85	0.855	PASS	0.005	0.836
SL000323	Complement component C7	C7/C7	-0.04	-1.02	0.681	0.847	0	SL000323	2888-49_2	C7	P10643	730	C7	Human	RFU	1758.85	0.92	PASS	0.005	0.96
SL002783	Cardiotrophin-1	Cardiotrophin-1/CTF1	-0.27	-1.21	0.0516	0.23	0	SL002783	2889-37_2	Cardiotrophin-1	Q16619	1489	CTF1	Human	RFU	583.6	0.906	PASS	40	0.83
SL003303	C-C motif chemokine 28	CCL28/CCL28	-0.9	-1.87	0.00404	0.039	-1	SL003303	2890-59_2	CCL28	Q9NRJ3	56477	CCL28	Human	RFU	9973.2	1.062	PASS	40	0.994
SL004330	B-cell receptor CD22	CD22/CD22	-0.03	-1.02	0.637	0.824	0	SL004330	2891-1_3	CD22	P20273	933	CD22	Human	RFU	1341.25	0.925	PASS	40	0.82
SL003329	C-C motif chemokine 14	HCC-1/CCL14	0.17	1.12	0.201	0.494	0	SL003329	2900-53_3	HCC-1	Q16627	6358	CCL14	Human	RFU	13827.6	1.067	PASS	1	0.946
SL000480	Interleukin-4	IL-4/IL4	0.08	1.06	0.221	0.519	0	SL000480	2906-55_3	IL-4	P05112	3565	IL4	Human	RFU	549.2	1.137	PASS	40	0.942
SL002621	Midkine	Midkine/MDK	-0.8	-1.75	0.000757	0.012	-1	SL002621	2911-27_2	Midkine	P21741	4192	MDK	Human	RFU	12623.1	1.017	PASS	40	0.896
SL003302	C-C motif chemokine 23	MPIF-1/CCL23	0.23	1.17	0.128	0.388	0	SL003302	2913-1_2	MPIF-1	P55773	6368	CCL23	Human	RFU	2540.15	1.048	PASS	1	0.958
SL000131	Proliferating cell nuclear antigen	PCNA/PCNA	-0.01	-1	0.937	0.975	0	SL000131	2915-6_2	PCNA	P12004	5111	PCNA	Human	RFU	249.9	1.078	PASS	40	0.982
SL002541	Tumor necrosis factor ligand superfamily member 11	sRANKL/TNFSF11	0.17	1.12	0.351	0.635	0	SL002541	2917-3_2	sRANKL	O14788	8600	TNFSF11	Human	RFU	2111.1	1.03	PASS	40	0.835
SL000006	Plasminogen activator inhibitor 1	PAI-1/SERPINE1	-0.13	-1.09	0.27	0.565	0	SL000006	2925-9_1	PAI-1	P05121	5054	SERPINE1	Human	RFU	5688.8	1.101	PASS	1	1.299
SL004668	Apolipoprotein E (isoform E3)	Apo E3/APOE	-0.05	-1.04	0.699	0.859	0	SL004668	2937-10_2	Apo E3	P02649	348	APOE	Human	RFU	88536.5	1.448	FAIL	0.005	1.534
SL004669	Apolipoprotein E (isoform E4)	Apo E4/APOE	0.03	1.02	0.854	0.93	0	SL004669	2938-55_2	Apo E4	P02649	348	APOE	Human	RFU	72676.1	1.488	FAIL	0.005	1.543
SL004670	Artemin	Artemin/ARTN	0.16	1.11	0.255	0.552	0	SL004670	2939-10_2	Artemin	Q5T4W7	9048	ARTN	Human	RFU	1021.75	1.113	PASS	40	0.987
SL000396	Cytochrome c	Cytochrome c/CYCS	0.19	1.14	0.0161	0.102	0	SL000396	2942-50_2	Cytochrome c	P99999	54205	CYCS	Human	RFU	1269.85	1.172	PASS	1	1.068
SL000398	Cytochrome P450 3A4	Cytochrome P450 3A4/CYP3A4	0.08	1.06	0.589	0.798	0	SL000398	2943-5_2	Cytochrome P450 3A4	P08684	1576	CYP3A4	Human	RFU	1923.85	1.192	PASS	0.005	1.048
SL005156	Neuroblastoma suppressor of tumorigenicity 1	DAN/NBL1	-0.15	-1.11	0.28	0.573	0	SL005156	2944-66_2	DAN	P41271	4681	NBL1	Human	RFU	2243.65	1.11	PASS	40	1.066
SL000007	Estrogen receptor	ER/ESR1	0.03	1.02	0.811	0.919	0	SL000007	2945-25_1	ER	P03372	2099	ESR1	Human	RFU	1306.6	1.38	PASS	40	1.136
SL003327	Complement factor D	Factor D/CFD	-0.19	-1.14	0.0267	0.148	0	SL003327	2946-52_2	Factor D	P00746	1675	CFD	Human	RFU	1132.85	0.833	PASS	0.005	0.752
SL005168	Growth hormone receptor	Growth hormone receptor/GHR	-0.05	-1.04	0.83	0.924	0	SL005168	2948-58_2	Growth hormone receptor	P10912	2690	GHR	Human	RFU	1212.8	0.937	PASS	1	1.013
SL004067	Group 10 secretory phospholipase A2	GX/PLA2G10	0.02	1.02	0.762	0.892	0	SL004067	2949-6_2	GX	O15496	8399	PLA2G10	Human	RFU	822.1	1.053	PASS	40	0.893
SL005171	Insulin-like growth factor-binding protein 4	IGFBP-4/IGFBP4	-0.04	-1.03	0.724	0.874	0	SL005171	2950-57_2	IGFBP-4	P22692	3487	IGFBP4	Human	RFU	4953.7	1.214	PASS	0.005	1.27
SL000047	Insulin-like growth factor I	IGF-I/IGF1	-0.07	-1.05	0.456	0.718	0	SL000047	2952-75_2	IGF-I	P05019	3479	IGF1	Human	RFU	1426.2	0.996	PASS	0.005	0.885
SL000506	Luteinizing hormone	Luteinizing hormone/CGA LHB	-1.41	-2.65	0.00198	0.0231	-1	SL000506	2953-31_2	Luteinizing hormone	P01215, P01229	1081 3972	CGA LHB	Human	RFU	1143.95	1.016	PASS	1	0.942
SL000526	Neutrophil collagenase	MMP-8/MMP8	0.18	1.13	0.187	0.478	0	SL000526	2954-56_2	MMP-8	P22894	4317	MMP8	Human	RFU	1381.8	1.234	PASS	1	1.09
SL003542	Histone-lysine N-methyltransferase EHMT2	NG36/EHMT2	0.07	1.05	0.427	0.702	0	SL003542	2957-21_2	NG36	Q96KQ7	10919	EHMT2	Human	RFU	1669.8	1.371	PASS	40	1.245
SL003192	Properdin	Properdin/CFP	-0.07	-1.05	0.474	0.728	0	SL003192	2960-66_2	Properdin	P27918	5199	CFP	Human	RFU	105444.3	0.793	PASS	0.005	0.756
SL000048	Vitamin K-dependent protein C	Protein C/PROC	0.11	1.08	0.334	0.62	0	SL000048	2961-1_2	Protein C	P04070	5624	PROC	Human	RFU	2270.85	0.934	PASS	0.005	0.897
SL002561	Parathyroid hormone-related protein	PTHrP/PTHLH	-0.13	-1.09	0.163	0.445	0	SL002561	2962-50_2	PTHrP	P12272	5744	PTHLH	Human	RFU	830.95	1.101	PASS	40	1
SL004362	Stem Cell Growth Factor-beta	SCGF-beta/CLEC11A	0.07	1.05	0.6	0.802	0	SL004362	2966-65_2	SCGF-beta	Q9Y240	6320	CLEC11A	Human	RFU	1141.4	0.979	PASS	1	0.951
SL001720	Vascular cell adhesion protein 1	VCAM-1/VCAM1	-0.03	-1.02	0.755	0.892	0	SL001720	2967-8_1	VCAM-1	P19320	7412	VCAM1	Human	RFU	9908.9	0.941	PASS	1	0.859
SL004686	Tumor necrosis factor ligand superfamily member 15	TNFSF15/TNFSF15	0.03	1.02	0.712	0.869	0	SL004686	2968-61_1	TNFSF15	O95150	9966	TNFSF15	Human	RFU	2498.2	1.387	PASS	40	1.23
SL004851	Serine/threonine-protein kinase receptor R3	ALK-1/ACVRL1	0	-1	0.997	0.998	0	SL004851	2969-11_1	ALK-1	P37023	94	ACVRL1	Human	RFU	2791.5	1.054	PASS	40	0.898
SL000136	Amphiregulin	AREG/AREG	0.54	1.45	0.0143	0.0976	0	SL000136	2970-60_2	AREG	P15514	374	AREG	Human	RFU	798.3	0.962	PASS	40	0.996
SL004078	Bone morphogenetic protein 7	BMP-7/BMP7	0.01	1.01	0.936	0.975	0	SL004078	2972-57_2	BMP-7	P18075	655	BMP7	Human	RFU	1318.2	1.077	PASS	40	0.953
SL000668	Platelet glycoprotein 4	CD36 ANTIGEN/CD36	-0.45	-1.36	0.0585	0.244	0	SL000668	2973-15_2	CD36 ANTIGEN	P16671	948	CD36	Human	RFU	9075	1.094	PASS	40	0.907
SL004855	Contactin-1	contactin-1/CNTN1	0.07	1.05	0.539	0.775	0	SL004855	2974-61_2	contactin-1	Q12860	1272	CNTN1	Human	RFU	54091.55	0.928	PASS	1	0.855
SL002655	Connective tissue growth factor	CTGF/CTGF	-0.06	-1.04	0.698	0.859	0	SL002655	2975-19_2	CTGF	P29279	1490	CTGF	Human	RFU	1633.9	1.098	PASS	40	1.117
SL004856	Desmoglein-1	Desmoglein-1/DSG1	-0.12	-1.09	0.0885	0.316	0	SL004856	2976-58_2	Desmoglein-1	Q02413	1828	DSG1	Human	RFU	1997.05	0.922	PASS	1	0.769
SL004872	Tumor necrosis factor receptor superfamily member EDAR	EDAR/EDAR	-0.52	-1.44	0.0319	0.166	0	SL004872	2977-7_2	EDAR	Q9UNE0	10913	EDAR	Human	RFU	1266.85	1.045	PASS	40	1.029
SL003169	C-X-C motif chemokine 5	ENA-78/CXCL5	0.13	1.09	0.245	0.545	0	SL003169	2979-8_2	ENA-78	P42830	6374	CXCL5	Human	RFU	1080.7	1.101	PASS	40	0.96
SL005160	Endothelial cell-selective adhesion molecule	ESAM/ESAM	0.03	1.02	0.611	0.809	0	SL005160	2981-9_3	ESAM	Q96AP7	90952	ESAM	Human	RFU	3850.3	1.158	PASS	1	1.116
SL005165	Galectin-4	Galectin-4/LGALS4	0.17	1.12	0.0898	0.319	0	SL005165	2982-82_2	Galectin-4	P56470	3960	LGALS4	Human	RFU	1314.6	1.082	PASS	40	0.918
SL003173	Growth-regulated alpha protein	Gro-a/CXCL1	-0.12	-1.09	0.285	0.578	0	SL003173	2985-35_1	Gro-a	P09341	2919	CXCL1	Human	RFU	1261.05	1.201	PASS	1	0.938
SL017610	Gro-beta/gamma	Gro-b/g/CXCL3 CXCL2	0.34	1.26	0.332	0.62	0	SL017610	2986-49_2	Gro-b/g	P19876 P19875	null	CXCL3 CXCL2	Human	RFU	2824.4	1.081	PASS	1	1.029
SL005256	Histone H1.2	Histone H1.2/HIST1H1C	-0.65	-1.57	0.0453	0.21	0	SL005256	2987-37_3	Histone H1.2	P16403	3006	HIST1H1C	Human	RFU	722.55	1.258	PASS	40	1.322
SL005170	Inducible T-cell costimulator	ICOS/ICOS	-1.01	-2.01	6.58e-05	0.00196	-1	SL005170	2988-57_2	ICOS	Q9Y6W8	29851	ICOS	Human	RFU	877	0.504	FAIL	40	0.543
SL001802	Interferon gamma	IFN-g/IFNG	0.32	1.25	0.0139	0.0967	0	SL001802	2989-17_2	IFN-g	P01579	3458	IFNG	Human	RFU	428.6	1.094	PASS	40	0.99
SL001997	Interleukin-1 receptor type 1	IL-1 sRI/IL1R1	-0.12	-1.09	0.415	0.69	0	SL001997	2991-9_2	IL-1 sRI	P14778	3554	IL1R1	Human	RFU	7301.5	1.095	PASS	40	1.099
SL004850	Interleukin-17 receptor A	IL-17 sR/IL17RA	0.09	1.07	0.677	0.847	0	SL004850	2992-59_2	IL-17 sR	Q96F46	23765	IL17RA	Human	RFU	720.6	1.016	PASS	1	0.986
SL004861	Interleukin-18 receptor accessory protein	IL-18 Rb/IL18RAP	0.2	1.15	0.077	0.285	0	SL004861	2993-1_2	IL-18 Rb	O95256	8807	IL18RAP	Human	RFU	726.85	1.116	PASS	40	0.958
SL004875	Interleukin-1 receptor-like 2	IL-1Rrp2/IL1RL2	-0.03	-1.02	0.654	0.829	0	SL004875	2994-71_2	IL-1Rrp2	Q9HB29	8808	IL1RL2	Human	RFU	1241	1.06	PASS	40	0.951
SL005193	Junctional adhesion molecule B	JAM-B/JAM2	-0.15	-1.11	0.0335	0.17	0	SL005193	2997-8_1	JAM-B	P57087	58494	JAM2	Human	RFU	2539.9	1.085	PASS	1	0.895
SL005194	Junctional adhesion molecule C	JAM-C/JAM3	0.28	1.21	0.0672	0.265	0	SL005194	2998-53_2	JAM-C	Q9BX67	83700	JAM3	Human	RFU	1362.05	1.046	PASS	40	1.048
SL005196	Limbic system-associated membrane protein	LSAMP/LSAMP	0.18	1.13	0.0184	0.111	0	SL005196	2999-6_2	LSAMP	Q13449	4045	LSAMP	Human	RFU	1844.1	1.035	PASS	1	0.95
SL004516	Mannose-binding protein C	MBL/MBL2	-0.03	-1.02	0.946	0.979	0	SL004516	3000-66_1	MBL	P11226	4153	MBL2	Human	RFU	4413.75	1.039	PASS	1	1.065
SL005205	Natural cytotoxicity triggering receptor 3	NKp30/NCR3	0.05	1.04	0.327	0.618	0	SL005205	3003-29_2	NKp30	O14931	259197	NCR3	Human	RFU	711.95	1.176	PASS	40	1.053
SL004862	Programmed cell death 1 ligand 2	PD-L2/PDCD1LG2	0.14	1.1	0.206	0.497	0	SL004862	3004-67_2	PD-L2	Q9BQ51	80380	PDCD1LG2	Human	RFU	6367.65	1.146	PASS	40	1.141
SL004939	Tyrosine-protein phosphatase non-receptor type 1	PTP-1B/PTPN1	-0.08	-1.06	0.22	0.519	0	SL004939	3005-5_2	PTP-1B	P18031	5770	PTPN1	Human	RFU	3976.75	0.897	PASS	1	0.786
SL005219	Sialic acid-binding Ig-like lectin 9	Siglec-9/SIGLEC9	-0.11	-1.08	0.83	0.924	0	SL005219	3007-7_2	Siglec-9	Q9Y336	27180	SIGLEC9	Human	RFU	613.25	1.067	PASS	1	0.937
SL005059	Transforming growth factor beta receptor type 3	TGF-b R III/TGFBR3	0.03	1.02	0.762	0.892	0	SL005059	3009-3_2	TGF-b R III	Q03167	7049	TGFBR3	Human	RFU	26423.8	0.946	PASS	1	0.865
SL004687	Thymic stromal lymphopoietin	TSLP/TSLP	0	1	0.972	0.99	0	SL004687	3010-53_2	TSLP	Q969D9	85480	TSLP	Human	RFU	319.75	1.051	PASS	40	0.942
SL000384	Cytotoxic T-lymphocyte protein 4	CTLA-4/CTLA4	0.06	1.04	0.501	0.751	0	SL000384	3022-4_2	CTLA-4	P16410	1493	CTLA4	Human	RFU	229.55	1.246	PASS	40	1.12
SL000250	Alpha-2-antiplasmin	a2-Antiplasmin/SERPINF2	0.3	1.23	0.00702	0.0566	0	SL000250	3024-18_2	a2-Antiplasmin	P08697	5345	SERPINF2	Human	RFU	2084.6	1.009	PASS	0.005	1.185
SL000004	Fibroblast growth factor 2	bFGF/FGF2	0.15	1.11	0.806	0.918	0	SL000004	3025-50_1	bFGF	P09038	2247	FGF2	Human	RFU	4197.65	1.027	PASS	40	1.022
SL000338	Calpastatin	Calpastatin/CAST	0.03	1.02	0.808	0.919	0	SL000338	3026-5_2	Calpastatin	P20810	831	CAST	Human	RFU	8931.15	1.393	PASS	1	1.275
SL003301	Ck-beta-8-1	Ck-b-8-1/CCL23	0.23	1.17	0.0961	0.326	0	SL003301	3028-36_2	Ck-b-8-1	P55773	6368	CCL23	Human	RFU	58103.4	0.917	PASS	40	0.935
SL005157	CD209 antigen	DC-SIGN/CD209	0.06	1.04	0.68	0.847	0	SL005157	3029-52_2	DC-SIGN	Q9NNX6	30835	CD209	Human	RFU	2817.85	1.139	PASS	1	1.098
SL005158	C-type lectin domain family 4 member M	DC-SIGNR/CLEC4M	-0.06	-1.04	0.592	0.798	0	SL005158	3030-3_2	DC-SIGNR	Q9H2X3	10332	CLEC4M	Human	RFU	26761.75	0.84	PASS	0.005	0.722
SL000420	Ferritin	Ferritin/FTH1 FTL	0.57	1.49	0.107	0.347	0	SL000420	3031-66_1	Ferritin	P02794 P02792	2495 2512	FTH1 FTL	Human	RFU	380.6	0.962	PASS	0.005	0.788
SL000428	Follicle stimulating hormone	FSH/CGA FSHB	-1.99	-3.98	0.000343	0.00667	-1	SL000428	3032-11_2	FSH	P01215, P01225	1081 2488	CGA FSHB	Human	RFU	1227.55	0.977	PASS	1	0.974
SL005164	Galectin-2	Galectin-2/LGALS2	0.02	1.01	0.904	0.955	0	SL005164	3033-57_1	Galectin-2	P05162	3957	LGALS2	Human	RFU	836.05	1.12	PASS	40	1.045
SL004271	Glial fibrillary acidic protein	GFAP/GFAP	0.07	1.05	0.533	0.774	0	SL004271	3034-1_2	GFAP	P14136	2670	GFAP	Human	RFU	885.7	1.125	PASS	40	0.985
SL004354	Interleukin-19	IL-19/IL19	0.12	1.09	0.356	0.639	0	SL004354	3035-80_2	IL-19	Q9UHD0	29949	IL19	Human	RFU	8811.2	1.013	PASS	1	0.949
SL001795	Interleukin-1 beta	IL-1b/IL1B	-0.07	-1.05	0.585	0.798	0	SL001795	3037-62_1	IL-1b	P01584	3553	IL1B	Human	RFU	891.2	0.898	PASS	1	0.763
SL003326	C-X-C motif chemokine 11	I-TAC/CXCL11	-0.24	-1.18	0.544	0.775	0	SL003326	3038-9_2	I-TAC	O14625	6373	CXCL11	Human	RFU	3840.25	0.972	PASS	40	0.992
SL000519	C-C motif chemokine 3	MIP-1a/CCL3	-0.12	-1.09	0.276	0.572	0	SL000519	3040-59_1	MIP-1a	P10147	6348	CCL3	Human	RFU	1085.15	0.937	PASS	40	0.859
SL008416	C-type mannose receptor 2	MRC2/MRC2	-0.01	-1.01	0.95	0.979	0	SL008416	3041-55_2	MRC2	Q9UBG0	9902	MRC2	Human	RFU	2477.85	1.109	PASS	1	1.104
SL000164	Myoglobin	Myoglobin/MB	-0.71	-1.64	1.24e-05	0.000584	-1	SL000164	3042-7_2	Myoglobin	P02144	4151	MB	Human	RFU	3154.25	1.313	PASS	1	1.209
SL000532	SPARC	ON/SPARC	0.07	1.05	0.359	0.642	0	SL000532	3043-49_2	ON	P09486	6678	SPARC	Human	RFU	2163.95	1.143	PASS	0.005	1.083
SL003323	C-C motif chemokine 18	PARC/CCL18	-0.19	-1.14	0.425	0.7	0	SL003323	3044-3_2	PARC	P55774	6362	CCL18	Human	RFU	4120.05	1.302	FAIL	0.005	1.565
SL002704	Pleiotrophin	PTN/PTN	-0.13	-1.09	0.0625	0.254	0	SL002704	3045-72_2	PTN	P21246	5764	PTN	Human	RFU	1076.8	1.166	PASS	1	1.032
SL004260	Resistin	resistin/RETN	0.35	1.27	0.0165	0.104	0	SL004260	3046-31_1	resistin	Q9HD89	56729	RETN	Human	RFU	1133.45	0.655	FAIL	1	0.592
SL000603	Trypsin-1	Trypsin/PRSS1	-0.13	-1.1	0.387	0.668	0	SL000603	3049-61_2	Trypsin	P07477	5644	PRSS1	Human	RFU	8534.55	0.956	PASS	1	0.925
SL000017	von Willebrand factor	vWF/VWF	-0.21	-1.16	0.331	0.62	0	SL000017	3050-7_2	vWF	P04275	7450	VWF	Human	RFU	19994.4	1.79	FAIL	0.005	2.167
SL000633	Tumor necrosis factor ligand superfamily member 6, soluble form	Fas ligand, soluble/FASLG	-0.07	-1.05	0.795	0.912	0	SL000633	3052-8_2	Fas ligand, soluble	P48023	356	FASLG	Human	RFU	1201.75	1.157	PASS	40	1.121
SL004343	Fms-related tyrosine kinase 3 ligand	Flt3 ligand/FLT3LG	-0.2	-1.15	0.28	0.573	0	SL004343	3053-49_2	Flt3 ligand	P49771	2323	FLT3LG	Human	RFU	1986.9	1.055	PASS	40	0.976
SL000437	Haptoglobin	Haptoglobin, Mixed Type/HP	0.38	1.3	0.116	0.364	0	SL000437	3054-3_2	Haptoglobin, Mixed Type	P00738	3240	HP	Human	RFU	22157.15	0.829	PASS	0.005	0.917
SL003308	Interleukin-4 receptor subunit alpha	IL-4 sR/IL4R	-0.11	-1.08	0.161	0.444	0	SL003308	3055-54_2	IL-4 sR	P24394	3566	IL4R	Human	RFU	462.6	1.073	PASS	40	1.001
SL005204	NKG2-D type II integral membrane protein	NKG2D/KLRK1	-0.06	-1.04	0.296	0.589	0	SL005204	3056-11_1	NKG2D	P26718	22914	KLRK1	Human	RFU	1294.3	1.139	PASS	40	1.02
SL004689	WNT1-inducible-signaling pathway protein 1	WISP-1/WISP1	-0.39	-1.31	0.00873	0.0675	0	SL004689	3057-55_1	WISP-1	O95388	8840	WISP1	Human	RFU	18258.45	1.409	PASS	0.005	1.28
SL004327	Tumor necrosis factor ligand superfamily member 13B	BAFF/TNFSF13B	0.05	1.04	0.605	0.805	0	SL004327	3059-50_2	BAFF	Q9Y275	10673	TNFSF13B	Human	RFU	1567.6	1.073	PASS	40	1.053
SL000325	Complement component C9	C9/C9	0.14	1.1	0.28	0.573	0	SL000325	3060-43_2	C9	P02748	735	C9	Human	RFU	59418.25	0.824	PASS	0.005	0.882
SL000343	Cathepsin B	Cathepsin B/CTSB	0.2	1.15	0.0147	0.0987	0	SL000343	3061-61_2	Cathepsin B	P07858	1508	CTSB	Human	RFU	2337.2	1.237	PASS	1	1.06
SL004339	Fibroblast growth factor 5	FGF-5/FGF5	-0.12	-1.08	0.324	0.615	0	SL004339	3065-65_1	FGF-5	P12034	2250	FGF5	Human	RFU	838.4	1.208	PASS	40	1.02
SL003744	Galectin-3	Galectin-3/LGALS3	-0.11	-1.08	0.4	0.68	0	SL003744	3066-12_1	Galectin-3	P17931	3958	LGALS3	Human	RFU	14078.6	1.031	PASS	1	1.024
SL005234	Growth/differentiation factor 9	GDF-9/GDF9	-0.16	-1.12	0.231	0.53	0	SL005234	3067-67_1	GDF-9	O60383	2661	GDF9	Human	RFU	1486.15	1.113	PASS	40	0.964
SL000468	Immunoglobulin M	IgM/IGHM IGJ IGK@ IGL@	0.12	1.09	0.633	0.821	0	SL000468	3069-52_3	IgM	P01871	3507 3512 50802 3535	IGHM IGJ IGK@ IGL@	Human	RFU	2573.55	1.038	PASS	0.005	0.942
SL000478	Interleukin-2	IL-2/IL2	-0.13	-1.1	0.256	0.552	0	SL000478	3070-1_2	IL-2	P60568	3558	IL2	Human	RFU	2744.75	1.162	PASS	40	1.143
SL001718	Interleukin-13	IL-13/IL13	-0.02	-1.01	0.896	0.951	0	SL001718	3072-4_2	IL-13	P35225	3596	IL13	Human	RFU	1155.15	0.981	PASS	40	0.837
SL002508	Interleukin-18-binding protein	IL-18 BPa/IL18BP	-0.05	-1.03	0.726	0.874	0	SL002508	3073-51_2	IL-18 BPa	O95998	10068	IL18BP	Human	RFU	8093.65	1.049	PASS	40	0.97
SL003309	Lipopolysaccharide-binding protein	LBP/LBP	0.5	1.42	0.00629	0.0534	0	SL003309	3074-6_2	LBP	P18428	3929	LBP	Human	RFU	15663.85	1.026	PASS	0.005	1.014
SL003324	Coagulation factor Xa	Coagulation Factor Xa/F10	0.12	1.09	0.286	0.578	0	SL003324	3077-66_2	Coagulation Factor Xa	P00742	2159	F10	Human	RFU	5869.05	0.883	PASS	0.005	0.931
SL002640	Placenta growth factor	PlGF/PGF	-0.19	-1.14	0.218	0.516	0	SL002640	3078-1_2	PlGF	P49763	5228	PGF	Human	RFU	647.9	1.044	PASS	40	0.945
SL005152	Retinoic acid receptor responder protein 2	TIG2/RARRES2	0.03	1.02	0.836	0.924	0	SL005152	3079-62_2	TIG2	Q99969	5919	RARRES2	Human	RFU	2925.8	0.856	PASS	0.005	0.899
SL005227	NKG2D ligand 1	ULBP-1/ULBP1	0.08	1.06	0.479	0.733	0	SL005227	3081-70_2	ULBP-1	Q9BZM6	80329	ULBP1	Human	RFU	1049.5	1.049	PASS	40	0.915
SL005228	NKG2D ligand 2	ULBP-2/ULBP2	0.18	1.14	0.0915	0.319	0	SL005228	3082-9_2	ULBP-2	Q9BZM5	80328	ULBP2	Human	RFU	517.3	1.156	PASS	40	1.067
SL005233	Tumor necrosis factor receptor superfamily member 27	XEDAR/EDA2R	-0.2	-1.15	0.131	0.391	0	SL005233	3083-71_1	XEDAR	Q9HAV5	60401	EDA2R	Human	RFU	1075.95	1.109	PASS	40	0.989
SL004771	Aurora kinase A	Aurora kinase A/AURKA	-0.4	-1.32	0.0283	0.153	0	SL004771	3091-70_2	Aurora kinase A	O14965	6790	AURKA	Human	RFU	2046.2	0.955	PASS	40	0.822
SL004750	ATP-dependent RNA helicase DDX19B	DEAD-box protein 19B/DDX19B	-0.11	-1.08	0.278	0.572	0	SL004750	3104-8_2	DEAD-box protein 19B	Q9UMR2	11269	DDX19B	Human	RFU	1092.3	1.025	PASS	40	0.89
SL006918	Mitogen-activated protein kinase 1	MK01/MAPK1	0.46	1.37	0.0216	0.125	0	SL006918	3115-64_2	MK01	P28482	5594	MAPK1	Human	RFU	2033.7	1.109	PASS	40	0.988
SL003733	Diablo homolog, mitochondrial	SMAC/DIABLO	0.35	1.28	0.00137	0.018	0	SL003733	3122-6_2	SMAC	Q9NR28	56616	DIABLO	Human	RFU	3787	1.237	PASS	1	1.08
SL004486	Vascular endothelial growth factor C	VEGF-C/VEGFC	-0.09	-1.06	0.243	0.545	0	SL004486	3132-1_1	VEGF-C	P49767	7424	VEGFC	Human	RFU	1177.4	1.295	PASS	40	1.194
SL002524	T-cell surface glycoprotein CD4	sCD4/CD4	-0.32	-1.25	0.177	0.464	0	SL002524	3143-3_1	sCD4	P01730	920	CD4	Human	RFU	587.65	1.096	PASS	40	1.021
SL003305	Interleukin-2 receptor subunit alpha	IL-2 sRa/IL2RA	-0.15	-1.11	0.0593	0.245	0	SL003305	3151-6_1	IL-2 sRa	P01589	3559	IL2RA	Human	RFU	1296.05	1.048	PASS	40	0.966
SL001800	Tumor necrosis factor receptor superfamily member 1B	TNF sR-II/TNFRSF1B	-0.08	-1.06	0.435	0.706	0	SL001800	3152-57_1	TNF sR-II	P20333	7133	TNFRSF1B	Human	RFU	9568.05	1.018	PASS	1	0.952
SL005215	Myeloid cell surface antigen CD33	Siglec-3/CD33	0.05	1.04	0.865	0.935	0	SL005215	3166-92_1	Siglec-3	P20138	945	CD33	Human	RFU	2611	1.169	PASS	40	1.089
SL004626	A disintegrin and metalloproteinase with thrombospondin motifs 5	ADAMTS-5/ADAMTS5	-0.03	-1.02	0.663	0.836	0	SL004626	3168-8_2	ADAMTS-5	Q9UNA0	11096	ADAMTS5	Human	RFU	360.95	1.014	PASS	40	0.931
SL010368	alpha-L-iduronidase	IDUA/IDUA	0.51	1.43	0.00179	0.0217	0	SL010368	3169-70_2	IDUA	P35475	3425	IDUA	Human	RFU	2005.95	0.987	PASS	1	1.008
SL007261	Methionine aminopeptidase 2	AMPM2/METAP2	0.42	1.34	0.0142	0.0976	0	SL007261	3170-6_1	AMPM2	P50579	10988	METAP2	Human	RFU	11172.8	1.036	PASS	40	1.032
SL004469	Amyloid beta A4 protein	amyloid precursor protein/APP	0.05	1.03	0.571	0.791	0	SL004469	3171-57_2	amyloid precursor protein	P05067	351	APP	Human	RFU	968.05	0.885	PASS	0.005	0.949
SL008956	Arylsulfatase B	ARSB/ARSB	-0.09	-1.07	0.379	0.659	0	SL008956	3172-28_2	ARSB	P15848	411	ARSB	Human	RFU	1525.75	1.027	PASS	1	0.872
SL008611	N-acylethanolamine-hydrolyzing acid amidase	ASAHL/NAAA	0.24	1.18	0.479	0.733	0	SL008611	3173-49_2	ASAHL	Q02083	27163	NAAA	Human	RFU	11684.7	1.057	PASS	40	1.04
SL008421	A disintegrin and metalloproteinase with thrombospondin motifs 1	ATS1/ADAMTS1	0.39	1.31	0.225	0.522	0	SL008421	3174-2_1	ATS1	Q9UHI8	9510	ADAMTS1	Human	RFU	586.2	1.209	PASS	40	1.202
SL006610	A disintegrin and metalloproteinase with thrombospondin motifs 13	ATS13/ADAMTS13	0.29	1.22	0.169	0.457	0	SL006610	3175-51_5	ATS13	Q76LX8	11093	ADAMTS13	Human	RFU	5400.35	1.133	PASS	1	1.248
SL010369	Carbonic anhydrase 4	Carbonic Anhydrase IV/CA4	0.02	1.01	0.781	0.901	0	SL010369	3177-49_2	Carbonic Anhydrase IV	P22748	762	CA4	Human	RFU	1967.65	0.878	PASS	40	0.785
SL007280	Dipeptidyl peptidase 1	CATC/CTSC	-0.1	-1.07	0.056	0.239	0	SL007280	3178-5_2	CATC	P53634	1075	CTSC	Human	RFU	848.85	1.001	PASS	40	0.817
SL009213	Lysosomal protective protein	Cathepsin A/CTSA	0.23	1.17	0.204	0.497	0	SL009213	3179-51_2	Cathepsin A	P10619	5476	CTSA	Human	RFU	21630.5	0.971	PASS	1	0.925
SL000344	Cathepsin D	Cathepsin D/CTSD	-0.23	-1.18	0.00639	0.0534	0	SL000344	3180-46_2	Cathepsin D	P07339	1509	CTSD	Human	RFU	1873.35	0.825	PASS	0.005	0.777
SL004673	Cathepsin S	Cathepsin S/CTSS	0.09	1.07	0.44	0.707	0	SL004673	3181-50_2	Cathepsin S	P25774	1520	CTSS	Human	RFU	972.2	1.087	PASS	1	1.02
SL010371	Ectonucleoside triphosphate diphosphohydrolase 1	CD39/ENTPD1	-0.08	-1.05	0.119	0.371	0	SL010371	3182-38_2	CD39	P49961	953	ENTPD1	Human	RFU	1585.9	0.911	PASS	1	0.78
SL000358	Coagulation Factor VII	Coagulation Factor VII/F7	-0.12	-1.08	0.365	0.645	0	SL000358	3184-25_2	Coagulation Factor VII	P08709	2155	F7	Human	RFU	890.5	0.854	PASS	0.005	0.827
SL002525	Complement C2	C2/C2	0.04	1.03	0.533	0.774	0	SL002525	3186-2_2	C2	P06681	717	C2	Human	RFU	2603.15	1.094	PASS	0.005	1.196
SL007284	Cysteine-rich secretory protein 3	CRIS3/CRISP3	0.09	1.07	0.343	0.629	0	SL007284	3187-52_2	CRIS3	P54108	10321	CRISP3	Human	RFU	514.8	1.115	PASS	40	0.979
SL010372	Enteropeptidase	Enterokinase/TMPRSS15	0.05	1.04	0.497	0.749	0	SL010372	3189-61_2	Enterokinase	P98073	5651	TMPRSS15	Human	RFU	365.75	1.107	PASS	40	1.071
SL000658	Growth arrest-specific protein 1	GAS1/GAS1	-0.02	-1.01	0.854	0.93	0	SL000658	3190-43_1	GAS1	P54826	2619	GAS1	Human	RFU	735	0.998	PASS	40	1.044
SL012783	WAP, kazal, immunoglobulin, kunitz and NTR domain-containing protein 1	WFKN1/WFIKKN1	0.15	1.11	0.26	0.555	0	SL012783	3191-50_2	WFKN1	Q96NZ8	117166	WFIKKN1	Human	RFU	822.15	1.163	PASS	40	1.182
SL002695	Cytosolic non-specific dipeptidase	Glutamate carboxypeptidase/CNDP2	0.03	1.02	0.585	0.798	0	SL002695	3192-3_2	Glutamate carboxypeptidase	Q96KP4	55748	CNDP2	Human	RFU	1408.65	0.925	PASS	40	0.867
SL008759	Platelet glycoprotein VI	GPVI/GP6	-1.05	-2.07	6.75e-06	0.000346	-1	SL008759	3194-36_2	GPVI	Q9HCN6	51206	GP6	Human	RFU	8380.8	1.15	PASS	1	1.096
SL000678	Granulysin	Granulysin/GNLY	-0.7	-1.63	0.0743	0.281	0	SL000678	3195-50_2	Granulysin	P22749	10578	GNLY	Human	RFU	1773.7	0.973	PASS	1	0.973
SL008023	Hyaluronan and proteoglycan link protein 1	HPLN1/HAPLN1	-0.25	-1.19	0.432	0.703	0	SL008023	3196-6_2	HPLN1	P10915	1404	HAPLN1	Human	RFU	1545.85	1.034	PASS	40	0.974
SL007122	Insulin-degrading enzyme	IDE/IDE	0.46	1.37	0.00198	0.0231	0	SL007122	3197-70_2	IDE	P14735	3416	IDE	Human	RFU	2672.95	1.015	PASS	40	0.893
SL008639	Iduronate 2-sulfatase	IDS/IDS	-0.05	-1.03	0.526	0.77	0	SL008639	3198-4_1	IDS	P22304	3423	IDS	Human	RFU	3050.8	1.935	FAIL	1	1.072
SL003916	Kallikrein-12	kallikrein 12/KLK12	-0.02	-1.01	0.787	0.904	0	SL003916	3199-54_2	kallikrein 12	Q9UKR0	43849	KLK12	Human	RFU	4132.5	0.88	PASS	1	0.751
SL003918	Kallikrein-13	kallikrein 13/KLK13	-0.02	-1.01	0.764	0.892	0	SL003918	3200-49_2	kallikrein 13	Q9UKR3	26085	KLK13	Human	RFU	1667.05	0.969	PASS	40	0.872
SL003863	Kallikrein-5	kallikrein 5/KLK5	0.09	1.07	0.548	0.777	0	SL003863	3201-49_2	kallikrein 5	Q9Y337	25818	KLK5	Human	RFU	25.3	1.028	PASS	0.005	0.981
SL010393	Kremen protein 2	KREM2/KREMEN2	-0.07	-1.05	0.199	0.491	0	SL010393	3202-28_2	KREM2	Q8NCW0	79412	KREMEN2	Human	RFU	2046.5	0.928	PASS	40	0.834
SL007100	Leukotriene A-4 hydrolase	LKHA4/LTA4H	-3.06	-8.37	2.28e-10	6.45e-08	-1	SL007100	3204-2_2	LKHA4	P09960	4048	LTA4H	Human	RFU	1541.35	0.987	PASS	40	0.782
SL008904	Lymphatic vessel endothelial hyaluronic acid receptor 1	LYVE1/LYVE1	-0.11	-1.08	0.472	0.728	0	SL008904	3206-4_2	LYVE1	Q9Y5Y7	10894	LYVE1	Human	RFU	338.45	0.978	PASS	0.005	0.925
SL006992	Matrilin-3	MATN3/MATN3	-0.64	-1.56	0.0191	0.114	0	SL006992	3208-2_4	MATN3	O15232	4148	MATN3	Human	RFU	314.15	0.894	PASS	40	0.899
SL005437	Matrix extracellular phosphoglycoprotein	MEPE/MEPE	0.16	1.12	0.148	0.428	0	SL005437	3209-69_1	MEPE	Q9NQ76	56955	MEPE	Human	RFU	518.35	1.21	PASS	40	1.111
SL010374	Methionine aminopeptidase 1	METAP1/METAP1	-0.58	-1.49	0.00162	0.0202	0	SL010374	3210-1_2	METAP1	P53582	23173	METAP1	Human	RFU	950.65	1.051	PASS	40	1.124
SL010375	Neutral ceramidase	ASAH2/ASAH2	0.1	1.07	0.642	0.827	0	SL010375	3212-30_3	ASAH2	Q9NR71	56624	ASAH2	Human	RFU	4184.1	1.217	PASS	40	1.055
SL000640	Nidogen-1	Nidogen/NID1	0.3	1.23	0.0561	0.239	0	SL000640	3213-65_2	Nidogen	P14543	4811	NID1	Human	RFU	5056.8	1.249	PASS	1	1.257
SL006397	Neuropilin-1	NRP1/NRP1	0.09	1.07	0.457	0.718	0	SL006397	3214-3_2	NRP1	O14786	8829	NRP1	Human	RFU	722.75	1.069	PASS	0.005	1.06
SL005797	Polymeric immunoglobulin receptor	PIGR/PIGR	0.34	1.26	0.279	0.573	0	SL005797	3216-2_2	PIGR	P01833	5284	PIGR	Human	RFU	3774.2	1.024	PASS	1	0.943
SL004457	Glia-derived nexin	Protease nexin I/SERPINE2	-0.01	-1	0.951	0.979	0	SL004457	3217-74_2	Protease nexin I	P07093	5270	SERPINE2	Human	RFU	471.4	1.096	PASS	0.005	0.977
SL000158	Glutamate carboxypeptidase 2	PSMA/FOLH1	-0.21	-1.15	0.0309	0.163	0	SL000158	3218-8_2	PSMA	Q04609	2346	FOLH1	Human	RFU	1990.65	0.872	PASS	1	0.797
SL010378	Proto-oncogene tyrosine-protein kinase receptor Ret	RET/RET	0.35	1.27	0.161	0.444	0	SL010378	3220-40_2	RET	P07949	5979	RET	Human	RFU	1845.8	1.042	PASS	1	0.94
SL003770	Secreted frizzled-related protein 1	SARP-2/SFRP1	0.17	1.12	0.398	0.679	0	SL003770	3221-54_1	SARP-2	Q8N474	6422	SFRP1	Human	RFU	3737.15	1.279	PASS	40	1.181
SL010379	Semaphorin-3A	Semaphorin 3A/SEMA3A	0.06	1.04	0.773	0.896	0	SL010379	3222-11_2	Semaphorin 3A	Q14563	10371	SEMA3A	Human	RFU	1147.1	1.216	PASS	40	1.052
SL004118	Tartrate-resistant acid phosphatase type 5	TrATPase/ACP5	0.42	1.34	0.000405	0.00737	0	SL004118	3232-28_2	TrATPase	P13686	54	ACP5	Human	RFU	5374.35	1.028	PASS	1	1.004
SL010390	Coiled-coil domain-containing protein 80	URB/CCDC80	0.05	1.04	0.622	0.815	0	SL010390	3234-23_2	URB	Q76M96	151887	CCDC80	Human	RFU	2072	1.016	PASS	1	0.964
SL010391	WAP, Kazal, immunoglobulin, Kunitz and NTR domain-containing protein 2	WFKN2/WFIKKN2	0.21	1.16	0.126	0.383	0	SL010391	3235-50_2	WFKN2	Q8TEU8	124857	WFIKKN2	Human	RFU	6374.5	1.272	PASS	40	1.254
SL004661	Aggrecan core protein	Aggrecan/ACAN	0.09	1.06	0.32	0.612	0	SL004661	3280-49_2	Aggrecan	P16112	176	ACAN	Human	RFU	926.95	1.07	PASS	40	1.095
SL006803	Angiopoietin-related protein 3	ANGL3/ANGPTL3	0.15	1.11	0.0354	0.175	0	SL006803	3281-19_1	ANGL3	Q9Y5C1	27329	ANGPTL3	Human	RFU	1052.75	1.158	PASS	40	1.057
SL006544	Transforming growth factor-beta-induced protein ig-h3	BGH3/TGFBI	0.19	1.14	0.142	0.418	0	SL006544	3283-21_1	BGH3	Q15582	7045	TGFBI	Human	RFU	38287.7	0.983	PASS	1	0.927
SL007804	Biglycan	BGN/BGN	-0.06	-1.04	0.55	0.777	0	SL007804	3284-75_1	BGN	P21810	633	BGN	Human	RFU	7146.5	0.991	PASS	40	1.079
SL000310	Complement C1r subcomponent	C1r/C1R	-0.1	-1.07	0.575	0.794	0	SL000310	3285-23_2	C1r	P00736	715	C1R	Human	RFU	109.15	0.945	PASS	0.005	1.059
SL010449	Carbonic anhydrase-related protein 10	Carbonic Anhydrase X/CA10	0.09	1.07	0.186	0.477	0	SL010449	3289-19_2	Carbonic Anhydrase X	Q9NS85	56934	CA10	Human	RFU	1117.15	0.922	PASS	40	0.853
SL008773	CD109 antigen	CD109/CD109	-0.25	-1.19	0.0652	0.26	0	SL008773	3290-50_2	CD109	Q6YHK3	135228	CD109	Human	RFU	7040.7	1.065	PASS	40	1.125
SL002706	Low affinity immunoglobulin epsilon Fc receptor	CD23/FCER2	0.12	1.09	0.445	0.711	0	SL002706	3291-30_2	CD23	P06734	2208	FCER2	Human	RFU	4959.75	0.942	PASS	1	0.884
SL010450	CD48 antigen	CD48/CD48	-0.02	-1.01	0.809	0.919	0	SL010450	3292-75_1	CD48	P09326	962	CD48	Human	RFU	778.7	1.094	PASS	1	0.995
SL006108	CD5 antigen-like	CD5L/CD5L	0.03	1.02	0.917	0.964	0	SL006108	3293-2_4	CD5L	O43866	922	CD5L	Human	RFU	2266.2	0.995	PASS	0.005	0.97
SL010451	Cryptic protein	CFC1/CFC1	-0.29	-1.22	0.0966	0.327	0	SL010451	3294-55_2	CFC1	P0CG37	55997	CFC1	Human	RFU	1694	1.346	PASS	40	1.269
SL008623	Contactin-2	CNTN2/CNTN2	-0.04	-1.03	0.839	0.925	0	SL008623	3296-92_2	CNTN2	Q02246	6900	CNTN2	Human	RFU	890.85	1.191	PASS	40	1.266
SL010454	Contactin-4	Contactin-4/CNTN4	-0.09	-1.07	0.175	0.46	0	SL010454	3298-52_2	Contactin-4	Q8IWV2	152330	CNTN4	Human	RFU	6128.4	1.055	PASS	1	0.936
SL010455	Contactin-5	Contactin-5/CNTN5	-0.14	-1.1	0.173	0.459	0	SL010455	3299-29_2	Contactin-5	O94779	53942	CNTN5	Human	RFU	604.8	1.045	PASS	40	1.036
SL007049	Cystatin-F	CYTF/CST7	-0.01	-1.01	0.933	0.975	0	SL007049	3302-58_1	CYTF	O76096	8530	CST7	Human	RFU	563.1	0.974	PASS	1	0.859
SL004438	Cystatin-M	Cystatin M/CST6	0.01	1.01	0.947	0.979	0	SL004438	3303-23_2	Cystatin M	Q15828	1474	CST6	Human	RFU	6591	1.242	PASS	1	1.188
SL010457	Delta-like protein 4	DLL4/DLL4	0.19	1.14	0.304	0.599	0	SL010457	3305-6_1	DLL4	Q9NR61	54567	DLL4	Human	RFU	350.4	1.247	PASS	1	1.012
SL017613	Low affinity immunoglobulin gamma Fc region receptor II-a/b	FCG2A/B/FCGR2A FCGR2B	0.15	1.11	0.697	0.859	0	SL017613	3310-62_1	FCG2A/B	P12318 P31994	null	FCGR2A FCGR2B	Human	RFU	2345.75	0.984	PASS	1	0.874
SL008609	Low affinity immunoglobulin gamma Fc region receptor III-B	FCG3B/FCGR3B	-0.35	-1.28	0.0447	0.209	0	SL008609	3311-27_1	FCG3B	O75015	2215	FCGR3B	Human	RFU	1321.6	0.936	PASS	0.005	1.06
SL010461	High affinity immunoglobulin gamma Fc receptor I	FCGR1/FCGR1A	0.02	1.01	0.839	0.925	0	SL010461	3312-64_1	FCGR1	P12314	2209	FCGR1A	Human	RFU	404.75	1.117	PASS	40	1.158
SL006542	Ficolin-2	FCN2/FCN2	-0.04	-1.03	0.687	0.851	0	SL006542	3313-21_2	FCN2	Q15485	2220	FCN2	Human	RFU	1581	1.325	PASS	1	1.193
SL004858	GDNF family receptor alpha-1	GFRa-1/GFRA1	-0.16	-1.12	0.171	0.459	0	SL004858	3314-74_2	GFRa-1	P56159	2674	GFRA1	Human	RFU	1537.85	1.15	PASS	40	1.045
SL010463	Glypican-2	GPC2/GPC2	0.14	1.1	0.0757	0.282	0	SL010463	3315-15_1	GPC2	Q8N158	221914	GPC2	Human	RFU	973.35	1.243	PASS	40	1.198
SL004466	Heparin cofactor 2	Heparin cofactor II/SERPIND1	-0.07	-1.05	0.717	0.871	0	SL004466	3316-58_1	Heparin cofactor II	P05546	3053	SERPIND1	Human	RFU	2005.05	0.907	PASS	0.005	1.051
SL004860	Serine protease HTRA2, mitochondrial	HTRA2/HTRA2	-0.14	-1.1	0.265	0.562	0	SL004860	3317-33_1	HTRA2	O43464	27429	HTRA2	Human	RFU	4913.75	1.051	PASS	40	1.019
SL005087	Insulin-like growth factor-binding protein 7	IGFBP-7/IGFBP7	-0.1	-1.07	0.449	0.714	0	SL005087	3320-49_2	IGFBP-7	Q16270	3490	IGFBP7	Human	RFU	11420.6	1.049	PASS	1	1.033
SL007385	Interleukin-24	IL24/IL24	0.12	1.08	0.331	0.62	0	SL007385	3321-2_2	IL24	Q13007	11009	IL24	Human	RFU	442.9	1.145	PASS	40	1.195
SL010464	Leucine-rich repeats and immunoglobulin-like domains protein 3	LRIG3/LRIG3	0.3	1.23	0.00969	0.0744	0	SL010464	3322-52_2	LRIG3	Q6UXM1	121227	LRIG3	Human	RFU	8919.25	0.984	PASS	40	1.104
SL004610	Low-density lipoprotein receptor-related protein 8	LRP8/LRP8	-0.15	-1.11	0.262	0.557	0	SL004610	3323-37_1	LRP8	Q14114	7804	LRP8	Human	RFU	3375.45	1.083	PASS	40	1.065
SL007674	T-lymphocyte surface antigen Ly-9	LY9/LY9	-0.01	-1.01	0.948	0.979	0	SL007674	3324-51_1	LY9	Q9HBG7	4063	LY9	Human	RFU	4890.6	1.133	PASS	40	1.24
SL010465	Matrilin-2	MATN2/MATN2	-0.02	-1.02	0.842	0.926	0	SL010465	3325-2_2	MATN2	O00339	4147	MATN2	Human	RFU	12540.35	0.973	PASS	1	1.001
SL004805	Cell adhesion molecule 1	Nectin-like protein 2/CADM1	0.01	1.01	0.91	0.959	0	SL004805	3326-58_2	Nectin-like protein 2	Q9BY67	23705	CADM1	Human	RFU	3081.15	1.225	PASS	40	1.228
SL007673	Netrin-4	NET4/NTN4	-0.02	-1.01	0.894	0.951	0	SL007673	3327-27_1	NET4	Q9HB63	59277	NTN4	Human	RFU	1294.55	1.084	PASS	1	0.992
SL004515	Peptidoglycan recognition protein 1	PGRP-S/PGLYRP1	0.36	1.29	0.221	0.519	0	SL004515	3329-14_2	PGRP-S	O75594	8993	PGLYRP1	Human	RFU	2097.5	0.924	PASS	1	0.977
SL010468	RGM domain family member B	RGMB/RGMB	0.05	1.03	0.515	0.76	0	SL010468	3331-8_1	RGMB	Q6NW40	285704	RGMB	Human	RFU	2021.15	1.01	PASS	1	1.009
SL010469	Hemojuvelin	RGM-C/HFE2	0.08	1.06	0.51	0.758	0	SL010469	3332-57_1	RGM-C	Q6ZVN8	148738	HFE2	Human	RFU	10755.65	1.039	PASS	1	1.022
SL001998	Tissue factor pathway inhibitor	TFPI/TFPI	-0.02	-1.01	0.919	0.965	0	SL001998	3336-50_1	TFPI	P10646	7035	TFPI	Human	RFU	40247.95	0.967	PASS	1	0.944
SL007206	Thrombospondin-2	TSP2/THBS2	0.17	1.12	0.558	0.782	0	SL007206	3339-33_1	TSP2	P35442	7058	THBS2	Human	RFU	748.4	1.155	PASS	1	1.096
SL007207	Thrombospondin-4	TSP4/THBS4	-0.18	-1.13	0.238	0.537	0	SL007207	3340-53_1	TSP4	P35443	7060	THBS4	Human	RFU	45088.15	1.015	PASS	1	0.946
SL006892	Tyrosine-protein kinase ABL1	ABL1/ABL1	-0.08	-1.06	0.449	0.714	0	SL006892	3341-33_4	ABL1	P00519	25	ABL1	Human	RFU	307.6	1.067	PASS	40	1.047
SL005574	Aminoacylase-1	Aminoacylase-1/ACY1	-0.18	-1.13	0.59	0.798	0	SL005574	3343-1_4	Aminoacylase-1	Q03154	95	ACY1	Human	RFU	5401.95	1.036	PASS	1	0.909
SL000272	Antithrombin-III	Antithrombin III/SERPINC1	0.2	1.15	0.213	0.507	0	SL000272	3344-60_4	Antithrombin III	P01008	462	SERPINC1	Human	RFU	42853.3	0.85	PASS	0.005	0.988
SL010520	Aurora kinase B	AURKB/AURKB	0.01	1.01	0.879	0.942	0	SL010520	3346-72_2	AURKB	Q96GD4	9212	AURKB	Human	RFU	1380.8	0.981	PASS	40	0.904
SL002792	beta-adrenergic receptor kinase 1	BARK1/ADRBK1	1.32	2.49	1.9e-06	0.000126	1	SL002792	3347-9_2	BARK1	P25098	156	ADRBK1	Human	RFU	2033.95	1.033	PASS	40	1.091
SL003994	Bone morphogenetic protein 1	BMP-1/BMP1	0.25	1.19	0.0963	0.326	0	SL003994	3348-49_2	BMP-1	P13497	649	BMP1	Human	RFU	1916.8	1.339	FAIL	1	1.462
SL010491	Calcium/calmodulin-dependent protein kinase type II subunit alpha	CAMK2A/CAMK2A	-0.2	-1.15	0.0745	0.281	0	SL010491	3350-53_2	CAMK2A	Q9UQM7	815	CAMK2A	Human	RFU	570.45	1.175	PASS	40	1.112
SL010492	Calcium/calmodulin-dependent protein kinase type II subunit beta	CAMK2B/CAMK2B	0.23	1.17	0.361	0.642	0	SL010492	3351-1_1	CAMK2B	Q13554	816	CAMK2B	Human	RFU	4553.5	1.134	PASS	40	1.076
SL010288	Carbonic anhydrase 6	Carbonic anhydrase 6/CA6	-0.62	-1.54	0.0476	0.216	0	SL010288	3352-80_3	Carbonic anhydrase 6	P23280	765	CA6	Human	RFU	6902.85	0.997	PASS	1	1.131
SL004868	Carbonic anhydrase 7	Carbonic anhydrase VII/CA7	0.32	1.25	0.0778	0.287	0	SL004868	3356-50_1	Carbonic anhydrase VII	P43166	766	CA7	Human	RFU	376.6	1.118	PASS	40	1.13
SL010495	Cyclin-dependent kinase 2:Cyclin-A2 complex	CDK2/cyclin A/CDK2 CCNA2	0.07	1.05	0.385	0.667	0	SL010495	3357-67_2	CDK2/cyclin A	P24941 P20248	1017 890	CDK2 CCNA2	Human	RFU	744.5	1.054	PASS	40	1.028
SL010496	Cyclin-dependent kinase 5:Cyclin-dependent kinase 5 activator 1 complex	CDK5/p35/CDK5 CDK5R1	0.01	1.01	0.893	0.951	0	SL010496	3358-51_2	CDK5/p35	Q00535 Q15078	1020 8851	CDK5 CDK5R1	Human	RFU	1589.4	0.822	PASS	40	0.733
SL010522	Cyclin-dependent kinase 8:Cyclin-C complex	CDK8/cyclin C/CDK8 CCNC	0.19	1.14	0.00983	0.075	0	SL010522	3359-11_2	CDK8/cyclin C	P49336 P24863	1024 892	CDK8 CCNC	Human	RFU	1103.25	0.864	PASS	40	0.768
SL003726	Serine/threonine-protein kinase Chk2	Chk2/CHEK2	0.75	1.68	0.203	0.496	0	SL003726	3360-50_4	Chk2	O96017	11200	CHEK2	Human	RFU	770.9	1.114	PASS	40	1.081
SL010610	C-type lectin domain family 4 member K	CLC4K/CD207	0.07	1.05	0.374	0.653	0	SL010610	3361-26_2	CLC4K	Q9UJ71	50489	CD207	Human	RFU	246.05	1.09	PASS	40	0.955
SL009400	Chordin-like protein 1	CRDL1/CHRDL1	0	1	0.977	0.991	0	SL009400	3362-61_2	CRDL1	Q9BU40	91851	CHRDL1	Human	RFU	3132.3	0.99	PASS	1	0.898
SL004781	Tyrosine-protein kinase CSK	CSK/CSK	0.36	1.29	0.142	0.418	0	SL004781	3363-31_4	CSK	P41240	1445	CSK	Human	RFU	792.95	0.929	PASS	1	1.048
SL006910	Cathepsin L2	Cathepsin V/CTSV	0.35	1.27	0.0698	0.272	0	SL006910	3364-76_2	Cathepsin V	O60911	1515	CTSV	Human	RFU	3497.8	1.134	PASS	40	1.19
SL010612	Dickkopf-related protein 4	Dkk-4/DKK4	-0.05	-1.03	0.631	0.821	0	SL010612	3365-7_2	Dkk-4	Q9UBT3	27121	DKK4	Human	RFU	1064.65	1.109	PASS	1	1.126
SL006550	Extracellular matrix protein 1	ECM1/ECM1	0.62	1.53	0.00246	0.027	1	SL006550	3366-51_2	ECM1	Q16610	1893	ECM1	Human	RFU	18156.3	0.89	PASS	0.005	0.994
SL006777	Fetuin-B	FETUB/FETUB	0.44	1.35	0.0342	0.172	0	SL006777	3367-8_3	FETUB	Q9UGM5	26998	FETUB	Human	RFU	5746.55	0.874	PASS	0.005	0.983
SL004654	Granzyme H	Granzyme H/GZMH	0.19	1.14	0.226	0.524	0	SL004654	3373-5_2	Granzyme H	P20718	2999	GZMH	Human	RFU	420.7	1.076	PASS	40	1.015
SL010499	Tyrosine-protein kinase HCK	HCK/HCK	-0.12	-1.09	0.207	0.499	0	SL010499	3374-49_2	HCK	P08631	3055	HCK	Human	RFU	255.1	1.152	PASS	40	1.11
SL010613	Interleukin-17 receptor D	IL-17 RD/IL17RD	-0.03	-1.02	0.586	0.798	0	SL010613	3376-49_2	IL-17 RD	Q8NFM7	54756	IL17RD	Human	RFU	638.15	1.096	PASS	40	1.038
SL000064	Kallikrein-7	Kallikrein 7/KLK7	0.14	1.1	0.533	0.774	0	SL000064	3378-49_2	Kallikrein 7	P49862	5650	KLK7	Human	RFU	69.8	1.171	PASS	0.005	1.131
SL007228	Protein kinase C iota type	KPCI/PRKCI	0.46	1.38	0.000684	0.0114	0	SL007228	3379-29_1	KPCI	P41743	5584	PRKCI	Human	RFU	1228.9	1.116	PASS	40	1.069
SL010500	Tyrosine-protein kinase Lyn, isoform B	LYNB/LYN	0.22	1.16	0.173	0.459	0	SL010500	3381-24_2	LYNB	P07948	4067	LYN	Human	RFU	532.95	0.989	PASS	1	0.945
SL010508	Serine/threonine-protein kinase PAK 3	PAK3/PAK3	-0.08	-1.05	0.304	0.599	0	SL010508	3387-1_2	PAK3	O75914	5063	PAK3	Human	RFU	1300.3	0.83	PASS	40	0.72
SL010510	Serine/threonine-protein kinase PAK 7	PAK7/PAK7	0.02	1.02	0.757	0.892	0	SL010510	3388-58_2	PAK7	Q9P286	57144	PAK7	Human	RFU	1051.9	0.979	PASS	40	0.874
SL000550	Plasma serine protease inhibitor	PCI/SERPINA5	-0.51	-1.43	0.593	0.798	0	SL000550	3389-7_2	PCI	P05154	5104	SERPINA5	Human	RFU	41739.55	0.909	PASS	0.005	0.885
SL010512	Phosphatidylinositol 4,5-bisphosphate 3-kinase catalytic subunit alpha isoform:Phosphatidylinositol 3-kinase regulatory subunit alpha complex	PIK3CA/PIK3R1/PIK3CA PIK3R1	0.4	1.32	0.00821	0.0644	0	SL010512	3390-72_2	PIK3CA/PIK3R1	P42336 P27986	5290 5295	PIK3CA PIK3R1	Human	RFU	923.55	1.109	PASS	40	0.972
SL007250	Phosphatidylinositol 4,5-bisphosphate 3-kinase catalytic subunit gamma isoform	PK3CG/PIK3CG	0.11	1.08	0.316	0.611	0	SL007250	3391-10_2	PK3CG	P48736	5294	PIK3CG	Human	RFU	2626.9	1.016	PASS	1	0.79
SL017614	Protein kinase B alpha/beta/gamma	PKB a/b/g/null	0.04	1.03	0.508	0.757	0	SL017614	3392-68_2	PKB a/b/g	Family	8413	null	Human	RFU	1684.95	0.942	PASS	1	0.929
SL005258	Serine/threonine-protein kinase PLK1	PLK-1/PLK1	0.02	1.01	0.857	0.932	0	SL005258	3394-81_2	PLK-1	P53350	5347	PLK1	Human	RFU	336.55	1.126	PASS	40	1.024
SL000565	Renin	Renin/REN	0.34	1.27	0.0445	0.209	0	SL000565	3396-54_2	Renin	P00797	5972	REN	Human	RFU	1028.4	0.987	PASS	1	0.913
SL010616	Tyrosine-protein phosphatase non-receptor type 11	SHP-2/PTPN11	-1.28	-2.42	8.32e-08	1.17e-05	-1	SL010616	3397-7_4	SHP-2	Q06124	5781	PTPN11	Human	RFU	2237.45	1.037	PASS	40	1.182
SL007560	Stabilin-2	STAB2/STAB2	-0.25	-1.19	0.00319	0.0327	0	SL007560	3399-31_2	STAB2	Q8WWQ8	55576	STAB2	Human	RFU	1335.3	1.038	PASS	1	0.88
SL007747	Serine/threonine-protein kinase TBK1	TBK1/TBK1	-0.02	-1.02	0.654	0.829	0	SL007747	3400-49_2	TBK1	Q9UHD2	29110	TBK1	Human	RFU	602.15	1.135	PASS	40	1.059
SL005261	Tyrosine-protein phosphatase non-receptor type 2	TCPTP/PTPN2	-0.15	-1.11	0.642	0.827	0	SL005261	3401-8_2	TCPTP	P17706	5771	PTPN2	Human	RFU	647.1	1.105	PASS	40	0.995
SL010617	Tryptase beta-2	TPSB2/TPSB2	-0.07	-1.05	0.831	0.924	0	SL010617	3403-1_2	TPSB2	P20231	64499	TPSB2	Human	RFU	2782.8	0.983	PASS	1	1.007
SL010619	Tryptase gamma	TPSG1/TPSG1	0.32	1.25	0.59	0.798	0	SL010619	3404-51_2	TPSG1	Q9NRR2	25823	TPSG1	Human	RFU	673.9	1.183	PASS	40	1.141
SL010529	Ubiquitin-fold modifier-conjugating enzyme 1	UFC1/UFC1	0	-1	0.982	0.994	0	SL010529	3405-6_2	UFC1	Q9Y3C8	51506	UFC1	Human	RFU	10683.6	1.052	PASS	40	0.984
SL000104	Apoptosis regulator Bcl-2	Bcl-2/BCL2	0.02	1.01	0.772	0.896	0	SL000104	3412-7_1	Bcl-2	P10415	596	BCL2	Human	RFU	1538.8	1.08	PASS	40	0.957
SL003703	Bcl-2-related protein A1	BFL1/BCL2A1	-0.1	-1.07	0.288	0.579	0	SL003703	3413-50_2	BFL1	Q16548	597	BCL2A1	Human	RFU	3163	1.126	PASS	1	1.108
SL006374	Cytoplasmic tyrosine-protein kinase BMX	BMX/BMX	0.07	1.05	0.343	0.629	0	SL006374	3414-40_2	BMX	P51813	660	BMX	Human	RFU	775.15	1.211	PASS	40	1.101
SL004660	Bone sialoprotein 2	BSP/IBSP	0.35	1.27	0.0359	0.177	0	SL004660	3415-61_2	BSP	P21815	3381	IBSP	Human	RFU	3621.95	1.173	PASS	40	1.112
SL010521	Tyrosine-protein kinase BTK	BTK/BTK	-0.92	-1.89	0.000328	0.00662	-1	SL010521	3416-2_2	BTK	Q06187	695	BTK	Human	RFU	1179.05	0.957	PASS	1	0.951
SL010490	Calcium/calmodulin-dependent protein kinase type 1D	CAMK1D/CAMK1D	-0.24	-1.18	0.0228	0.129	0	SL010490	3418-12_2	CAMK1D	Q8IU85	57118	CAMK1D	Human	RFU	2852.5	1.132	PASS	1	0.888
SL010493	Calcium/calmodulin-dependent protein kinase type II subunit delta	CAMK2D/CAMK2D	-0.26	-1.19	0.0353	0.175	0	SL010493	3419-49_2	CAMK2D	Q13557	817	CAMK2D	Human	RFU	2626	0.994	PASS	40	0.923
SL004869	Carbonic anhydrase 13	Carbonic anhydrase XIII/CA13	-1.62	-3.08	9.47e-07	8.91e-05	-1	SL004869	3420-21_2	Carbonic anhydrase XIII	Q8N1Q1	377677	CA13	Human	RFU	1821.65	1.089	PASS	40	1.227
SL004635	Tumor necrosis factor ligand superfamily member 8	CD30 Ligand/TNFSF8	-0.04	-1.03	0.606	0.805	0	SL004635	3421-54_2	CD30 Ligand	P32971	944	TNFSF8	Human	RFU	2576.4	1.029	PASS	40	0.973
SL010494	Cyclin-dependent kinase 1:G2/mitotic-specific cyclin-B1 complex	CDK1/cyclin B/CDC2 CCNB1	-0.13	-1.09	0.283	0.575	0	SL010494	3422-4_2	CDK1/cyclin B	P06493 P14635	983 891	CDC2 CCNB1	Human	RFU	483.4	1.029	PASS	40	0.964
SL005250	Chymase	Chymase/CMA1	0.43	1.35	0.000209	0.00487	0	SL005250	3423-59_2	Chymase	P23946	1215	CMA1	Human	RFU	1231.8	1.029	PASS	40	0.941
SL007324	Casein kinase II subunit alpha	CSK21/CSNK2A1	0.03	1.02	0.563	0.785	0	SL007324	3427-63_2	CSK21	P68400	1457	CSNK2A1	Human	RFU	625.45	1.132	PASS	40	1.029
SL004137	Ephrin type-A receptor 1	EphA1/EPHA1	-0.03	-1.02	0.698	0.859	0	SL004137	3431-54_2	EphA1	P21709	2041	EPHA1	Human	RFU	1577.2	1.038	PASS	1	0.875
SL010498	Ephrin type-A receptor 3	EPHA3/EPHA3	-0.04	-1.03	0.722	0.874	0	SL010498	3432-21_2	EPHA3	P29320	2042	EPHA3	Human	RFU	147.05	1.092	PASS	40	1.044
SL010349	Fibronectin Fragment 3	FN1.3/FN1	0.05	1.03	0.76	0.892	0	SL010349	3434-34_1	FN1.3	P02751	2335	FN1	Human	RFU	2812	1.951	FAIL	0.005	1.789
SL010348	Fibronectin Fragment 4	FN1.4/FN1	-0.1	-1.07	0.473	0.728	0	SL010348	3435-53_2	FN1.4	P02751	2335	FN1	Human	RFU	2508.8	1.179	PASS	0.005	1.262
SL004636	Receptor-type tyrosine-protein kinase FLT3	Flt-3/FLT3	-0.02	-1.01	0.895	0.951	0	SL004636	3437-80_3	Flt-3	P36888	2322	FLT3	Human	RFU	2821.9	1.08	PASS	1	0.848
SL009324	Follistatin-related protein 3	FSTL3/FSTL3	-0.16	-1.12	0.173	0.459	0	SL009324	3438-10_2	FSTL3	O95633	10272	FSTL3	Human	RFU	5216.7	0.978	PASS	1	0.962
SL004298	Granzyme A	granzyme A/GZMA	-0.09	-1.06	0.441	0.707	0	SL004298	3440-7_2	granzyme A	P12544	3001	GZMA	Human	RFU	3944	1.069	PASS	40	1.044
SL017188	Glycogen synthase kinase-3 alpha/beta	GSK-3 alpha/beta/GSK3A GSK3B	0.73	1.66	6.48e-06	0.000346	1	SL017188	3441-64_2	GSK-3 alpha/beta	P49840 P49841	2931 2932	GSK3A GSK3B	Human	RFU	3069	0.979	PASS	40	0.919
SL010523	Homeodomain-interacting protein kinase 3	HIPK3/HIPK3	0.33	1.26	0.18	0.465	0	SL010523	3443-61_2	HIPK3	Q9H422	10114	HIPK3	Human	RFU	1382.5	0.892	PASS	40	0.805
SL004151	Interleukin-15 receptor subunit alpha	IL-15 Ra/IL15RA	-0.21	-1.15	0.104	0.342	0	SL004151	3445-53_2	IL-15 Ra	Q13261	3601	IL15RA	Human	RFU	1694	1.127	PASS	40	0.973
SL004152	Interleukin-18 receptor 1	IL-18 Ra/IL18R1	0.11	1.08	0.193	0.484	0	SL004152	3446-7_2	IL-18 Ra	Q13478	8809	IL18R1	Human	RFU	1201.5	0.943	PASS	1	0.83
SL000039	Interleukin-8	IL-8/CXCL8	-1.06	-2.09	0.0215	0.125	0	SL000039	3447-64_2	IL-8	P10145	3576	CXCL8	Human	RFU	1314.9	1.026	PASS	40	0.972
SL004125	Insulin receptor	IR/INSR	0.05	1.03	0.739	0.882	0	SL004125	3448-13_2	IR	P06213	3643	INSR	Human	RFU	9429.2	1.268	PASS	40	1.208
SL004876	Kallistatin	Kallistatin/SERPINA4	-0.08	-1.06	0.431	0.703	0	SL004876	3449-58_2	Kallistatin	P29622	5267	SERPINA4	Human	RFU	51490.85	0.878	PASS	0.005	0.88
SL001797	Kallikrein-6	Kallikrein 6/KLK6	0.03	1.02	0.624	0.815	0	SL001797	3450-4_2	Kallikrein 6	Q92876	5653	KLK6	Human	RFU	3924.3	0.973	PASS	1	0.88
SL006916	Tyrosine-protein kinase Lck	LCK/LCK	-0.02	-1.01	0.686	0.851	0	SL006916	3452-17_2	LCK	P06239	3932	LCK	Human	RFU	766.65	1.054	PASS	40	0.92
SL006917	Tyrosine-protein kinase Lyn	LYN/LYN	0.21	1.16	0.247	0.545	0	SL006917	3453-87_2	LYN	P07948	4067	LYN	Human	RFU	2529.3	1.061	PASS	40	1.086
SL005084	Periostin	Periostin/POSTN	-0.12	-1.09	0.223	0.521	0	SL005084	3457-57_1	Periostin	Q15063	10631	POSTN	Human	RFU	2457.05	1.053	PASS	40	1.172
SL004155	Platelet-derived growth factor receptor beta	PDGF Rb/PDGFRB	0.07	1.05	0.811	0.919	0	SL004155	3459-49_2	PDGF Rb	P09619	5159	PDGFRB	Human	RFU	13997.25	1.243	PASS	40	1.234
SL009089	Brevican core protein	PGCB/BCAN	0.04	1.03	0.819	0.922	0	SL009089	3461-58_1	PGCB	Q96GW7	63827	BCAN	Human	RFU	948.55	1.029	PASS	40	1.121
SL010513	cAMP-dependent protein kinase catalytic subunit alpha	PRKACA/PRKACA	-1.36	-2.57	8.43e-07	8.65e-05	-1	SL010513	3466-8_2	PRKACA	P17612	5566	PRKACA	Human	RFU	3168.45	1.17	PASS	40	1.095
SL010515	Ribosomal protein S6 kinase alpha-3	RPS6KA3/RPS6KA3	0.35	1.27	0.0195	0.115	0	SL010515	3469-74_1	RPS6KA3	P51812	6197	RPS6KA3	Human	RFU	863.95	1.092	PASS	40	1.123
SL001945	E-Selectin	sE-Selectin/SELE	0.1	1.07	0.648	0.827	0	SL001945	3470-1_2	sE-Selectin	P16581	6401	SELE	Human	RFU	27177.4	1.029	PASS	1	0.969
SL010517	Serine/threonine-protein kinase 16	STK16/STK16	-0.06	-1.04	0.527	0.77	0	SL010517	3471-49_1	STK16	O75716	8576	STK16	Human	RFU	4239.15	1.09	PASS	1	0.884
SL000582	Baculoviral IAP repeat-containing protein 5	Survivin/BIRC5	-0.1	-1.07	0.172	0.459	0	SL000582	3472-40_2	Survivin	O15392	332	BIRC5	Human	RFU	812	1.004	PASS	40	0.866
SL005224	Thrombopoietin Receptor	Thrombopoietin Receptor/MPL	0.16	1.12	0.0978	0.329	0	SL005224	3473-78_2	Thrombopoietin Receptor	P40238	4352	MPL	Human	RFU	514.5	1.19	PASS	40	1.046
SL002705	Thrombospondin-1	Thrombospondin-1/THBS1	-0.12	-1.09	0.457	0.718	0	SL002705	3474-19_2	Thrombospondin-1	P07996	7057	THBS1	Human	RFU	5564.95	1.39	PASS	0.005	1.397
SL005225	High affinity nerve growth factor receptor	TrkA/NTRK1	-0.03	-1.02	0.648	0.827	0	SL005225	3477-63_2	TrkA	P04629	4914	NTRK1	Human	RFU	1775.2	1.042	PASS	40	0.896
SL006480	Trypsin-3	TRY3/PRSS3	-0.13	-1.09	0.144	0.421	0	SL006480	3479-71_2	TRY3	P35030	5646	PRSS3	Human	RFU	696.6	1.159	PASS	40	1.025
SL008122	Dual specificity protein phosphatase 3	DUS3/DUSP3	-1.78	-3.43	1.1e-08	2.49e-06	-1	SL008122	3480-7_1	DUS3	P51452	1845	DUSP3	Human	RFU	757.6	1.208	PASS	40	1.092
SL011073	Xaa-Pro aminopeptidase 1	XPNPEP1/XPNPEP1	-0.76	-1.7	0.000104	0.00273	-1	SL011073	3481-87_1	XPNPEP1	Q9NQW7	7511	XPNPEP1	Human	RFU	3144.05	1.309	PASS	40	1.148
SL000271	Angiotensinogen	Angiotensinogen/AGT	0.11	1.08	0.614	0.811	0	SL000271	3484-60_2	Angiotensinogen	P01019	183	AGT	Human	RFU	3105	1.057	PASS	0.005	1.321
SL000283	Beta-2-microglobulin	b2-Microglobulin/B2M	-0.15	-1.11	0.113	0.362	0	SL000283	3485-28_2	b2-Microglobulin	P61769	567	B2M	Human	RFU	1204.4	1.196	FAIL	0.005	1.437
SL000299	Fibroblast growth factor 1	b-ECGF/FGF1	0.17	1.13	0.0465	0.213	0	SL000299	3486-58_2	b-ECGF	P05230	2246	FGF1	Human	RFU	363.6	1.193	PASS	40	1.08
SL003167	C-X-C motif chemokine 13	BLC/CXCL13	0.68	1.6	0.0147	0.0987	0	SL003167	3487-32_2	BLC	O43927	10563	CXCL13	Human	RFU	3278.55	1.056	PASS	40	1.014
SL000342	Catalase	Catalase/CAT	0.77	1.71	0.00326	0.0332	1	SL000342	3488-64_2	Catalase	P04040	847	CAT	Human	RFU	9365.95	1.043	PASS	1	0.999
SL004331	Ciliary Neurotrophic Factor	CNTF/CNTF	0.06	1.05	0.234	0.534	0	SL004331	3489-9_2	CNTF	P26441	1270	CNTF	Human	RFU	486.15	1.123	PASS	40	1.01
SL000408	Erythropoietin	Epo/EPO	-0.3	-1.23	0.0423	0.201	0	SL000408	3492-58_1	Epo	P01588	2056	EPO	Human	RFU	536.2	1.293	PASS	40	1.217
SL004335	Fibroblast growth factor 17	FGF-17/FGF17	-0.04	-1.03	0.724	0.874	0	SL004335	3494-71_3	FGF-17	O60258	8822	FGF17	Human	RFU	167.1	1.142	PASS	40	1.109
SL003172	C-X-C motif chemokine 6	GCP-2/CXCL6	0.55	1.47	0.116	0.364	0	SL003172	3495-15_2	GCP-2	P80162	6372	CXCL6	Human	RFU	3262.35	1.01	PASS	40	0.918
SL002075	Interferon alpha-2	IFN-aA/IFNA2	0.17	1.12	0.195	0.486	0	SL002075	3497-13_2	IFN-aA	P01563	3440	IFNA2	Human	RFU	345.8	1.211	PASS	40	0.964
SL001713	Interleukin-17A	IL-17/IL17A	0.04	1.03	0.56	0.784	0	SL001713	3498-53_2	IL-17	Q16552	3605	IL17A	Human	RFU	303.4	1.115	PASS	40	1.04
SL004350	Interleukin-17B	IL-17B/IL17B	0.13	1.09	0.191	0.483	0	SL004350	3499-77_2	IL-17B	Q9UHF5	27190	IL17B	Human	RFU	433.1	1.18	PASS	40	1
SL003179	Integrin alpha-I: beta-1 complex	Integrin a1b1/ITGA1 ITGB1	-0.38	-1.3	0.0155	0.101	0	SL003179	3503-4_2	Integrin a1b1	P56199, P05556	3672 3688	ITGA1 ITGB1	Human	RFU	609.25	0.987	PASS	1	0.954
SL004536	Hepcidin	LEAP-1/HAMP	1.62	3.07	0.00678	0.0553	0	SL004536	3504-58_2	LEAP-1	P81172	57817	HAMP	Human	RFU	4568.2	1.138	PASS	1	1.138
SL000507	Lymphotoxin alpha1:beta2	Lymphotoxin a1/b2/LTA LTB	0.22	1.16	0.0518	0.23	0	SL000507	3505-6_2	Lymphotoxin a1/b2	P01374, Q06643	4049 4050	LTA LTB	Human	RFU	278.05	1.068	PASS	40	1.208
SL000508	Lymphotoxin alpha2:beta1	Lymphotoxin a2/b1/LTA LTB	0.02	1.02	0.771	0.896	0	SL000508	3506-49_1	Lymphotoxin a2/b1	P01374, Q06643	4049 4050	LTA LTB	Human	RFU	2327.6	0.917	PASS	40	0.834
SL003187	C-C motif chemokine 22	MDC/CCL22	-0.07	-1.05	0.713	0.869	0	SL003187	3508-78_3	MDC	O00626	6367	CCL22	Human	RFU	1236.3	0.998	PASS	1	0.962
SL003190	C-C motif chemokine 15	MIP-5/CCL15	-0.03	-1.02	0.835	0.924	0	SL003190	3509-1_1	MIP-5	Q16663	6359	CCL15	Human	RFU	3940.8	1.067	PASS	1	0.938
SL004008	Myeloblastin	Proteinase-3/PRTN3	-0.23	-1.17	0.451	0.715	0	SL004008	3514-49_2	Proteinase-3	P24158	5657	PRTN3	Human	RFU	4759.85	1.022	PASS	1	1.06
SL004712	Stromal cell-derived factor 1	SDF-1/CXCL12	0.29	1.22	0.0321	0.166	0	SL004712	3516-60_2	SDF-1	P48061	6387	CXCL12	Human	RFU	6358.9	1.002	PASS	1	1.02
SL004015	Carboxypeptidase B2	TAFI/CPB2	0.09	1.07	0.292	0.584	0	SL004015	3518-54_2	TAFI	Q96IY4	1361	CPB2	Human	RFU	20255.35	1.043	PASS	0.005	0.943
SL003196	C-C motif chemokine 17	TARC/CCL17	0.05	1.03	0.835	0.924	0	SL003196	3519-3_2	TARC	Q92583	6361	CCL17	Human	RFU	703.75	0.983	PASS	1	0.897
SL000089	Transforming growth factor beta-3	TGF-b3/TGFB3	0.04	1.03	0.515	0.76	0	SL000089	3520-58_1	TGF-b3	P10600	7043	TGFB3	Human	RFU	580.2	1.158	PASS	40	1.11
SL000589	Thyroid Stimulating Hormone	TSH/CGA TSHB	0.19	1.14	0.446	0.711	0	SL000589	3521-16_2	TSH	P01215 P01222	1081 12372	CGA TSHB	Human	RFU	1141.75	0.987	PASS	40	1.131
SL000615	Vasoactive Intestinal Peptide	Vasoactive Intestinal Peptide/VIP	0.21	1.16	0.19	0.481	0	SL000615	3522-57_1	Vasoactive Intestinal Peptide	P01282	7432	VIP	Human	RFU	316.55	1.105	PASS	40	1.12
SL003862	CD40 ligand	CD40 ligand, soluble/CD40LG	0.09	1.07	0.438	0.707	0	SL003862	3534-14_2	CD40 ligand, soluble	P29965	959	CD40LG	Human	RFU	482.8	1.071	PASS	40	1.02
SL004367	Dickkopf-related protein 1	DKK1/DKK1	0.05	1.04	0.665	0.836	0	SL004367	3535-84_1	DKK1	O94907	22943	DKK1	Human	RFU	2816.5	1.089	PASS	1	1.032
SL009216	Aromatic-L-amino-acid decarboxylase	dopa decarboxylase/DDC	0.21	1.15	0.017	0.105	0	SL009216	3538-26_1	dopa decarboxylase	P20711	1644	DDC	Human	RFU	388.75	1.221	PASS	40	1.124
SL004258	Adiponectin	Adiponectin/ADIPOQ	-0.01	-1.01	0.954	0.98	0	SL004258	3554-24_1	Adiponectin	Q15848	9370	ADIPOQ	Human	RFU	2380.9	1.021	PASS	0.005	1.032
SL000249	Alpha-1-antitrypsin	a1-Antitrypsin/SERPINA1	0.11	1.08	0.388	0.668	0	SL000249	3580-25_8	a1-Antitrypsin	P01009	5265	SERPINA1	Human	RFU	630.25	1.081	PASS	0.005	1.007
SL000251	Alpha-2-HS-glycoprotein	a2-HS-Glycoprotein/AHSG	-0.05	-1.04	0.439	0.707	0	SL000251	3581-53_3	a2-HS-Glycoprotein	P02765	197	AHSG	Human	RFU	1911.2	1.175	PASS	0.005	1.109
SL005392	Arylsulfatase A	Arylsulfatase A/ARSA	-0.06	-1.04	0.378	0.659	0	SL005392	3583-54_1	Arylsulfatase A	P15289	410	ARSA	Human	RFU	686.6	1.215	PASS	1	1.029
SL009341	Basigin	BASI/BSG	-0.32	-1.25	0.00343	0.0339	0	SL009341	3585-54_4	BASI	P35613	682	BSG	Human	RFU	11679.7	1.211	PASS	1	0.992
SL007056	Bone morphogenetic protein 10	BMP10/BMP10	-0.15	-1.11	0.0116	0.0847	0	SL007056	3587-53_1	BMP10	O95393	27302	BMP10	Human	RFU	1164.6	1.069	PASS	1	0.931
SL000311	Complement C1s subcomponent	C1s/C1S	0	-1	0.992	0.996	0	SL000311	3590-8_3	C1s	P09871	716	C1S	Human	RFU	7818	0.9	PASS	0.005	0.939
SL004865	Cadherin-6	Cadherin-6/CDH6	-0.39	-1.31	0.00115	0.0158	0	SL004865	3591-51_3	Cadherin-6	P55285	1004	CDH6	Human	RFU	1929.5	1.115	PASS	1	0.994
SL010489	Calcium/calmodulin-dependent protein kinase type 1	CAMK1/CAMK1	-0.13	-1.1	0.0944	0.323	0	SL010489	3592-4_3	CAMK1	Q14012	8536	CAMK1	Human	RFU	5332	1.223	PASS	1	1.008
SL003711	Caspase-3	Caspase-3/CASP3	0.09	1.07	0.62	0.815	0	SL003711	3593-72_3	Caspase-3	P42574	836	CASP3	Human	RFU	2929	1.121	PASS	40	1.035
SL007121	Cathepsin E	CATE/CTSE	0.23	1.17	0.632	0.821	0	SL007121	3594-6_1	CATE	P14091	1510	CTSE	Human	RFU	386.25	1.097	PASS	40	1.054
SL006029	Chitotriosidase-1	Chitotriosidase-1/CHIT1	0	-1	0.994	0.998	0	SL006029	3600-2_3	Chitotriosidase-1	Q13231	1118	CHIT1	Human	RFU	1542.6	1.049	PASS	1	0.929
SL008936	Neural cell adhesion molecule L1-like protein	CHL1/CHL1	0.05	1.04	0.729	0.877	0	SL008936	3601-54_3	CHL1	O00533	10752	CHL1	Human	RFU	9708.05	1.073	PASS	1	1.02
SL007640	C-type lectin domain family 7 member A	CLC7A/CLEC7A	0	-1	0.987	0.994	0	SL007640	3603-60_4	CLC7A	Q9BXN2	64581	CLEC7A	Human	RFU	1353.25	1.139	PASS	1	0.914
SL006694	Beta-Ala-His dipeptidase	CNDP1/CNDP1	0.02	1.01	0.921	0.965	0	SL006694	3604-6_4	CNDP1	Q96KN2	84735	CNDP1	Human	RFU	25638.55	1.024	PASS	1	0.908
SL011049	Mannan-binding lectin serine protease 1	MASP3/MASP1	-0.25	-1.19	0.0028	0.0296	0	SL011049	3605-77_4	MASP3	P48740	5648	MASP1	Human	RFU	3830.05	1.169	PASS	1	0.944
SL004120	Discoidin domain-containing receptor 2	Discoidin domain receptor 2/DDR2	-0.16	-1.12	0.0581	0.244	0	SL004120	3606-2_1	Discoidin domain receptor 2	Q16832	4921	DDR2	Human	RFU	2153.9	1.245	PASS	1	1.061
SL009412	Dickkopf-related protein 3	DKK3/DKK3	-0.16	-1.12	0.112	0.361	0	SL009412	3607-71_1	DKK3	Q9UBP4	27122	DKK3	Human	RFU	5482.45	1.168	PASS	1	1.036
SL008916	Dipeptidyl peptidase 2	DPP2/DPP7	-0.06	-1.04	0.346	0.631	0	SL008916	3608-12_1	DPP2	Q9UHL4	29952	DPP7	Human	RFU	5544.5	1.163	PASS	1	1.017
SL004060	Endothelin-converting enzyme 1	Endothelin-converting enzyme 1/ECE1	-0.07	-1.05	0.502	0.751	0	SL004060	3611-70_4	Endothelin-converting enzyme 1	P42892	1889	ECE1	Human	RFU	21156.55	1.031	PASS	1	0.941
SL004845	Ephrin type-B receptor 4	EphB4/EPHB4	-0.27	-1.21	0.00255	0.0277	0	SL004845	3612-6_4	EphB4	P54760	2050	EPHB4	Human	RFU	14198.7	1.125	PASS	1	0.974
SL010462	Ficolin-1	FCN1/FCN1	0.18	1.13	0.368	0.648	0	SL010462	3613-62_1	FCN1	O00602	2219	FCN1	Human	RFU	3323.2	1.185	PASS	1	0.982
SL008504	N-acetylglucosamine-6-sulfatase	GNS/GNS	-0.06	-1.04	0.694	0.858	0	SL008504	3616-3_5	GNS	P15586	2799	GNS	Human	RFU	4728.7	1.388	PASS	40	1.283
SL006512	Hepatocyte growth factor activator	HGFA/HGFAC	0.25	1.19	0.246	0.545	0	SL006512	3617-80_4	HGFA	Q04756	3083	HGFAC	Human	RFU	5206.65	0.901	PASS	0.005	0.934
SL007806	Interleukin-22 receptor subunit alpha-1	IL22RA1/IL22RA1	-0.03	-1.02	0.805	0.918	0	SL007806	3620-67_5	IL22RA1	Q8N6P7	58985	IL22RA1	Human	RFU	879	1.106	PASS	40	1.004
SL008909	Legumain	LGMN/LGMN	-0.2	-1.15	0.0361	0.177	0	SL008909	3622-33_4	LGMN	Q99538	5641	LGMN	Human	RFU	7267.1	1.037	PASS	1	0.932
SL007059	Lymphocyte antigen 86	LY86/LY86	-0.02	-1.02	0.759	0.892	0	SL007059	3623-84_4	LY86	O95711	9450	LY86	Human	RFU	19498.3	1.174	PASS	1	1.05
SL011069	Serine protease 27	Marapsin/PRSS27	-0.18	-1.13	0.0438	0.207	0	SL011069	3624-3_4	Marapsin	Q9BQR3	83886	PRSS27	Human	RFU	16136.25	1.161	PASS	1	0.957
SL010376	Membrane metallo-endopeptidase-like 1	MMEL2/MMEL1	-0.09	-1.07	0.403	0.681	0	SL010376	3627-71_4	MMEL2	Q495T6	79258	MMEL1	Human	RFU	1748.8	1.12	PASS	1	0.874
SL010501	Dual specificity mitogen-activated protein kinase kinase 2	MP2K2/MAP2K2	-0.75	-1.68	0.00013	0.00334	-1	SL010501	3628-3_4	MP2K2	P36507	5605	MAP2K2	Human	RFU	2164.85	1.02	PASS	1	0.983
SL006805	Serine/threonine-protein kinase MRCK beta	MRCKB/CDC42BPB	-0.09	-1.06	0.539	0.775	0	SL006805	3629-60_4	MRCKB	Q9Y5S2	9578	CDC42BPB	Human	RFU	2272.05	1.156	PASS	1	0.932
SL004804	Cell adhesion molecule 3	Nectin-like protein 1/CADM3	-0.29	-1.22	0.00163	0.0202	0	SL004804	3630-27_4	Nectin-like protein 1	Q8N126	57863	CADM3	Human	RFU	742.95	1.042	PASS	1	0.866
SL008193	Nidogen-2	NID2/NID2	0.12	1.09	0.148	0.428	0	SL008193	3633-70_1	NID2	Q14112	22795	NID2	Human	RFU	4863.55	1.211	PASS	1	1.166
SL005491	Opioid-binding protein/cell adhesion molecule	OBCAM/OPCML	-0.29	-1.23	0.00152	0.0198	0	SL005491	3634-5_4	OBCAM	Q14982	4978	OPCML	Human	RFU	6600.3	1.126	PASS	1	0.909
SL010530	OCIA domain-containing protein 1	OCAD1/OCIAD1	-0.31	-1.24	0.000652	0.0112	0	SL010530	3635-76_4	OCAD1	Q9NX40	54940	OCIAD1	Human	RFU	1004.2	1.148	PASS	1	1.005
SL007327	Oxidized low-density lipoprotein receptor 1	OLR1/OLR1	0.15	1.11	0.503	0.752	0	SL007327	3636-37_4	OLR1	P78380	4973	OLR1	Human	RFU	791.8	1.166	PASS	1	1.008
SL005263	alpha-2-macroglobulin receptor-associated protein	RAP/LRPAP1	-0.07	-1.05	0.657	0.83	0	SL005263	3640-14_3	RAP	P30533	4043	LRPAP1	Human	RFU	1925.4	1.088	PASS	1	0.919
SL000566	Retinol-binding protein 4	RBP/RBP4	-0.34	-1.26	0.00598	0.0519	0	SL000566	3641-49_4	RBP	P02753	5950	RBP4	Human	RFU	1425.6	1.117	PASS	0.005	0.898
SL008588	SLAM family member 5	SLAF5/CD84	-0.25	-1.19	0.0041	0.0392	0	SL008588	3642-4_1	SLAF5	Q9UIB8	8832	CD84	Human	RFU	1368.6	1.133	PASS	1	1.04
SL010381	Dickkopf-like protein 1	Soggy-1/DKKL1	-0.19	-1.14	0.0192	0.114	0	SL010381	3644-5_4	Soggy-1	Q9UK85	27120	DKKL1	Human	RFU	18147	1.149	PASS	1	0.921
SL010518	Tyrosine-protein kinase Tec	TEC/TEC	0.11	1.08	0.429	0.703	0	SL010518	3646-7_4	TEC	P42680	7006	TEC	Human	RFU	1496.1	1.146	PASS	1	0.931
SL018625	Toll-like receptor 4:Lymphocyte antigen 96 complex	TLR4:MD-2 complex/TLR4 LY96	-0.1	-1.07	0.542	0.775	0	SL018625	3647-49_4	TLR4:MD-2 complex	O00206 Q9Y6Y9	7099 23643	TLR4 LY96	Human	RFU	1350.1	1.243	PASS	1	0.954
SL003201	Vascular endothelial growth factor receptor 2	VEGF sR2/KDR	0.07	1.05	0.296	0.589	0	SL003201	3651-50_5	VEGF sR2	P35968	3791	KDR	Human	RFU	11487.75	0.977	PASS	1	0.922
SL007531	BMP-binding endothelial regulator protein	BMPER/BMPER	0.08	1.06	0.541	0.775	0	SL007531	3654-27_1	BMPER	Q8N8U9	168667	BMPER	Human	RFU	480.15	1.156	PASS	40	1.118
SL004864	Cadherin-12	Cadherin-12/CDH12	-0.26	-1.2	0.0361	0.177	0	SL004864	3656-9_1	Cadherin-12	P55289	1010	CDH12	Human	RFU	474.3	1.163	PASS	40	1.125
SL004720	Calcineurin subunit B type 1	Calcineurin B a/PPP3R1	-0.42	-1.34	0.00159	0.0202	0	SL004720	3657-74_3	Calcineurin B a	P63098	5534	PPP3R1	Human	RFU	11557.65	0.988	PASS	1	0.836
SL007471	Collectin-12	COLEC12/COLEC12	-0.27	-1.21	0.00137	0.018	0	SL007471	3665-64_3	COLEC12	Q5KU26	81035	COLEC12	Human	RFU	1464.9	1.198	PASS	1	0.973
SL006830	Complement factor H-related protein 5	complement factor H-related 5/CFHR5	0.06	1.04	0.553	0.78	0	SL006830	3666-17_4	complement factor H-related 5	Q9BXR6	81494	CFHR5	Human	RFU	850	1.2	PASS	0.005	1.105
SL003679	Cation-independent mannose-6-phosphate receptor	IGF-II receptor/IGF2R	-0.01	-1.01	0.903	0.955	0	SL003679	3676-15_3	IGF-II receptor	P11717	3482	IGF2R	Human	RFU	38474.25	1.03	PASS	1	0.946
SL003919	Kallikrein-14	kallikrein 14/KLK14	-0.24	-1.18	0.00468	0.0436	0	SL003919	3681-87_3	kallikrein 14	Q9P0G3	43847	KLK14	Human	RFU	16797.4	1.078	PASS	1	0.901
SL004580	Macrophage scavenger receptor types I and II	Macrophage scavenger receptor/MSR1	0.05	1.03	0.616	0.812	0	SL004580	3684-78_3	Macrophage scavenger receptor	P21757	4481	MSR1	Human	RFU	2067.6	1.235	PASS	40	1.001
SL010466	Membrane frizzled-related protein	MFRP/MFRP	-0.11	-1.08	0.113	0.361	0	SL010466	3685-53_1	MFRP	Q9BY79	83552	MFRP	Human	RFU	458.7	1.277	PASS	1	1.091
SL000467	Immunoglobulin G	IgG/IGHG1 IGHG2 IGHG3 IGHG4 IGK@ IGL@	0.2	1.15	0.115	0.364	0	SL000467	3700-15_4	IgG	P01857	3500 3501 3502 3503 50802 3535	IGHG1 IGHG2 IGHG3 IGHG4 IGK@ IGL@	Human	RFU	22443	0.995	PASS	0.005	0.946
SL000254	Serum albumin	Albumin/ALB	0	-1	0.979	0.992	0	SL000254	3707-12_2	Albumin	P02768	213	ALB	Human	RFU	13047.65	0.737	PASS	0.005	0.818
SL000252	Alpha-2-macroglobulin	a2-Macroglobulin/A2M	-0.15	-1.11	0.468	0.726	0	SL000252	3708-62_1	a2-Macroglobulin	P01023	2	A2M	Human	RFU	32872.55	1.087	PASS	1	1.123
SL000617	Alanine aminotransferase 1	ALT/GPT	-0.26	-1.2	0.0102	0.076	0	SL000617	3709-4_2	ALT	P24298	2875	GPT	Human	RFU	4057.85	1.182	PASS	1	1.151
SL000268	Angiostatin	Angiostatin/PLG	0.04	1.03	0.732	0.879	0	SL000268	3710-49_2	Angiostatin	P00747	5340	PLG	Human	RFU	12149.55	1.313	PASS	1	1.169
SL000382	Creatine kinase M-type:Creatine kinase B-type heterodimer	CK-MB/CKB CKM	-0.08	-1.06	0.831	0.924	0	SL000382	3714-49_2	CK-MB	P12277 P06732	1152 1158	CKB CKM	Human	RFU	2632	0.867	PASS	1	0.792
SL000458	Interferon gamma receptor 1	IFN-g R1/IFNGR1	-0.19	-1.14	0.204	0.497	0	SL000458	3716-63_2	IFN-g R1	P15260	3459	IFNGR1	Human	RFU	649.15	1.149	PASS	40	0.985
SL000076	Cyclin-dependent kinase inhibitor 1B	p27Kip1/CDKN1B	-0.28	-1.21	0.0856	0.308	0	SL000076	3719-2_2	p27Kip1	P46527	1027	CDKN1B	Human	RFU	1107.45	1.153	PASS	40	1.038
SL002517	Tumor necrosis factor	TNF-a/TNF	0.08	1.06	0.334	0.62	0	SL002517	3722-49_2	TNF-a	P01375	7124	TNF	Human	RFU	618.3	1.169	PASS	40	1.02
SL000306	Brain natriuretic peptide 32	BNP-32/NPPB	-0.02	-1.01	0.847	0.928	0	SL000306	3723-1_2	BNP-32	P16860	4879	NPPB	Human	RFU	491.3	1.051	PASS	40	0.965
SL003970	Parathyroid hormone	PTH/PTH	-0.13	-1.09	0.379	0.659	0	SL003970	3726-62_4	PTH	P01270	5741	PTH	Human	RFU	336.3	1.051	PASS	40	1.138
SL011509	Peptide YY	PYY/PYY	0.25	1.19	0.262	0.557	0	SL011509	3727-35_1	PYY	P10082	5697	PYY	Human	RFU	1713.3	1.287	PASS	40	1.4
SL000570	Secretin	Secretin/SCT	0.09	1.07	0.252	0.551	0	SL000570	3728-52_2	Secretin	P09683	6343	SCT	Human	RFU	413.85	1.239	PASS	40	1.092
SL011510	Somatostatin-28	Somatostatin-28/SST	0	1	0.996	0.998	0	SL011510	3729-16_2	Somatostatin-28	P61278	6750	SST	Human	RFU	826.05	1.118	PASS	40	1.013
SL011448	Tumor necrosis factor receptor superfamily member 4	TNR4/TNFRSF4	-0.06	-1.04	0.45	0.715	0	SL011448	3730-81_2	TNR4	P43489	7293	TNFRSF4	Human	RFU	605.95	1.171	PASS	40	1.077
SL003993	Bone morphogenetic protein 6	BMP-6/BMP6	-0.3	-1.23	0.00184	0.0221	0	SL003993	3736-60_3	BMP-6	P22004	654	BMP6	Human	RFU	1287.2	1.096	PASS	1	0.964
SL000346	Cathepsin H	Cathepsin H/CTSH	-0.09	-1.07	0.193	0.484	0	SL000346	3737-6_3	Cathepsin H	P09668	1512	CTSH	Human	RFU	3657.25	1.197	PASS	1	1.091
SL002684	Macrophage colony-stimulating factor 1	CSF-1/CSF1	-0.27	-1.2	0.0142	0.0976	0	SL002684	3738-54_1	CSF-1	P09603	1435	CSF1	Human	RFU	2058.8	1.225	PASS	40	1.052
SL000542	Integrin alpha-IIb: beta-3 complex	gpIIbIIIa/ITGA2B ITGB3	-0.46	-1.37	2.9e-05	0.00111	0	SL000542	3739-72_4	gpIIbIIIa	P08514 P05106	3674 3690	ITGA2B ITGB3	Human	RFU	858.3	1.133	PASS	1	1.042
SL000481	Interleukin-5	IL-5/IL5	-0.4	-1.32	0.000238	0.00538	0	SL000481	3741-4_3	IL-5	P05113	3567	IL5	Human	RFU	6639.8	1.117	PASS	1	0.961
SL000645	Stromelysin-2	MMP-10/MMP10	-0.04	-1.03	0.731	0.878	0	SL000645	3743-1_2	MMP-10	P09238	4319	MMP10	Human	RFU	551.1	1.217	PASS	40	1.145
SL003974	Activated Protein C	Activated Protein C/PROC	-0.09	-1.07	0.24	0.541	0	SL003974	3758-68_3	Activated Protein C	P04070	5624	PROC	Human	RFU	839.9	0.949	PASS	1	0.887
SL000027	Prostaglandin G/H synthase 2	COX-2/PTGS2	0.59	1.51	7.99e-07	8.65e-05	1	SL000027	3761-4_2	COX-2	P35354	5743	PTGS2	Human	RFU	2970.2	1.021	PASS	40	1.002
SL004304	Syntaxin-1A	STX1a/STX1A	-0.12	-1.08	0.272	0.567	0	SL004304	3766-51_4	STX1a	Q16623	6804	STX1A	Human	RFU	914.25	1.171	PASS	40	1.077
SL003200	Angiopoietin-1 receptor, soluble	sTie-2/TEK	0.13	1.09	0.325	0.616	0	SL003200	3773-15_4	sTie-2	Q02763	7010	TEK	Human	RFU	6146.15	1.096	PASS	40	1.108
SL004642	Disintegrin and metalloproteinase domain-containing protein 9	ADAM 9/ADAM9	0.13	1.09	0.499	0.751	0	SL004642	3795-6_2	ADAM 9	Q13443	8754	ADAM9	Human	RFU	3158.95	1.088	PASS	40	1.037
SL007642	Angiopoietin-related protein 4	ANGL4/ANGPTL4	-0.55	-1.47	0.0518	0.23	0	SL007642	3796-79_2	ANGL4	Q9BY76	51129	ANGPTL4	Human	RFU	2034	0.945	PASS	40	0.983
SL000638	Cadherin-2	Cadherin-2/CDH2	-0.19	-1.14	0.224	0.521	0	SL000638	3797-1_1	Cadherin-2	P19022	1000	CDH2	Human	RFU	2285.3	1.045	PASS	40	0.929
SL005508	Carbonic anhydrase 9	Carbonic anhydrase 9/CA9	0.34	1.26	0.123	0.38	0	SL005508	3798-71_1	Carbonic anhydrase 9	Q16790	768	CA9	Human	RFU	1395.05	1.104	PASS	40	1.012
SL004867	Carbonic anhydrase 3	Carbonic anhydrase III/CA3	0.33	1.26	0.248	0.545	0	SL004867	3799-11_2	Carbonic anhydrase III	P07451	761	CA3	Human	RFU	2033.4	0.909	PASS	1	0.993
SL000377	Creatine kinase B-type	CK-BB/CKB	-0.21	-1.16	0.105	0.344	0	SL000377	3800-71_2	CK-BB	P12277	1152	CKB	Human	RFU	1157.65	1.057	PASS	40	0.906
SL007888	Cystatin-S	Cystatin-S/CST4	-0.18	-1.13	0.0796	0.291	0	SL007888	3802-50_1	Cystatin-S	P01036	1472	CST4	Human	RFU	393.35	1.254	PASS	40	1.009
SL008382	Cystatin-D	CYTD/CST5	-0.22	-1.16	0.457	0.718	0	SL008382	3803-10_2	CYTD	P28325	1473	CST5	Human	RFU	6831.95	1.184	PASS	40	1.2
SL007403	Dentin matrix acidic phosphoprotein 1	DMP1/DMP1	-0.1	-1.07	0.259	0.555	0	SL007403	3804-66_2	DMP1	Q13316	1758	DMP1	Human	RFU	604	1.1	PASS	40	1.135
SL010458	Endothelial cell-specific molecule 1	Endocan/ESM1	0.17	1.13	0.126	0.383	0	SL010458	3805-16_2	Endocan	Q9NQ30	11082	ESM1	Human	RFU	1115.2	1.02	PASS	1	0.935
SL004844	Ephrin type-A receptor 5	EphA5/EPHA5	-0.05	-1.03	0.456	0.718	0	SL004844	3806-55_1	EphA5	P54756	2044	EPHA5	Human	RFU	979.95	1.172	PASS	40	1.146
SL007651	Fibroblast growth factor 23	FGF23/FGF23	-0.33	-1.26	0.0569	0.24	0	SL007651	3807-1_2	FGF23	Q9GZV9	8074	FGF23	Human	RFU	887.5	1.16	PASS	40	1.036
SL003990	Fibroblast growth factor receptor 2	FGFR-2/FGFR2	-0.3	-1.23	0.0458	0.212	0	SL003990	3808-76_2	FGFR-2	P21802	2263	FGFR2	Human	RFU	456.5	1.117	PASS	40	1.019
SL004063	Fibroblast growth factor receptor 3	FGFR-3/FGFR3	0.04	1.03	0.828	0.924	0	SL004063	3809-1_2	FGFR-3	P22607	2261	FGFR3	Human	RFU	699.2	0.968	PASS	40	0.915
SL006912	Tyrosine-protein kinase Fgr	FGR/FGR	0.23	1.17	0.15	0.432	0	SL006912	3810-50_2	FGR	P09769	2268	FGR	Human	RFU	500.2	1.063	PASS	40	1.023
SL002086	Ficolin-3	Ficolin-3/FCN3	0.27	1.21	0.0727	0.279	0	SL002086	3811-1_2	Ficolin-3	O75636	8547	FCN3	Human	RFU	1695.55	0.974	PASS	1	0.991
SL006913	Tyrosine-protein kinase Fyn	FYN/FYN	-1.1	-2.14	9.64e-05	0.00259	-1	SL006913	3813-3_2	FYN	P06241	2534	FYN	Human	RFU	4551.5	1.027	PASS	40	1.016
SL007423	Interleukin-11 receptor subunit alpha	IL-11 RA/IL11RA	0.03	1.02	0.869	0.937	0	SL007423	3814-63_1	IL-11 RA	Q14626	3590	IL11RA	Human	RFU	14684	1.109	PASS	40	1.033
SL007620	Interleukin-12 receptor subunit beta-2	IL-12 RB2/IL12RB2	-0.18	-1.13	0.00562	0.0496	0	SL007620	3815-14_1	IL-12 RB2	Q99665	3595	IL12RB2	Human	RFU	2016.7	1.058	PASS	40	0.985
SL007358	Protein kinase C theta type	KPCT/PRKCQ	-0.3	-1.23	0.101	0.338	0	SL007358	3817-18_1	KPCT	Q04759	5588	PRKCQ	Human	RFU	2300.35	1.045	PASS	40	0.973
SL010503	MAP kinase-activated protein kinase 2	MAPK2/MAPKAPK2	0.31	1.24	0.0181	0.11	0	SL010503	3820-68_2	MAPK2	P49137	9261	MAPKAPK2	Human	RFU	2007.9	1.087	PASS	40	1.075
SL010504	MAP kinase-activated protein kinase 5	MAPK5/MAPKAPK5	-0.19	-1.14	0.0279	0.152	0	SL010504	3821-28_1	MAPK5	Q8IW41	8550	MAPKAPK5	Human	RFU	1830.6	1.051	PASS	40	0.947
SL004765	MAP kinase-activated protein kinase 3	MAPKAPK3/MAPKAPK3	0.17	1.12	0.176	0.461	0	SL004765	3822-54_2	MAPKAPK3	Q16644	7867	MAPKAPK3	Human	RFU	891.4	1.332	PASS	1	1.283
SL010505	Megakaryocyte-associated tyrosine-protein kinase	MATK/MATK	-0.01	-1	0.948	0.979	0	SL010505	3823-9_1	MATK	P42679	4145	MATK	Human	RFU	453.25	1.135	PASS	40	1.014
SL010502	Mitogen-activated protein kinase 8	MK08/MAPK8	0.24	1.18	0.0746	0.281	0	SL010502	3825-18_2	MK08	P45983	5599	MAPK8	Human	RFU	627.65	1.075	PASS	40	1.016
SL010509	Serine/threonine-protein kinase PAK 6	PAK6/PAK6	-0.87	-1.82	0.0501	0.225	0	SL010509	3827-22_1	PAK6	Q9NQU5	56924	PAK6	Human	RFU	367.95	1.091	PASS	40	0.963
SL011071	Platelet-derived growth factor C	PDGF-CC/PDGFC	-0.05	-1.03	0.836	0.924	0	SL011071	3828-54_2	PDGF-CC	Q9NRA1	56034	PDGFC	Human	RFU	657	1.089	PASS	40	0.982
SL003761	Phosphatidylinositol 3,4,5-trisphosphate 3-phosphatase and dual-specificity protein phosphatase PTEN	pTEN/PTEN	0.15	1.11	0.471	0.728	0	SL003761	3831-21_1	pTEN	P60484	5728	PTEN	Human	RFU	741.85	1.124	PASS	40	1.053
SL010514	Protein-tyrosine kinase 6	PTK6/PTK6	-0.02	-1.01	0.934	0.975	0	SL010514	3832-51_1	PTK6	Q13882	5753	PTK6	Human	RFU	555.65	1.111	PASS	40	1.057
SL010467	Repulsive guidance molecule A	RGMA/RGMA	-0.02	-1.01	0.868	0.937	0	SL010467	3833-10_2	RGMA	Q96B86	56963	RGMA	Human	RFU	1102.55	0.969	PASS	1	0.821
SL004492	Toll-like receptor 2	TLR2/TLR2	0.08	1.06	0.286	0.578	0	SL004492	3835-11_2	TLR2	O60603	7097	TLR2	Human	RFU	1236.7	1.078	PASS	40	1.04
SL010528	Ubiquitin-fold modifier 1	UFM1/UFM1	-0.52	-1.43	0.0277	0.152	0	SL010528	3836-51_2	UFM1	P61960	51569	UFM1	Human	RFU	2397.05	1.159	PASS	40	1.216
SL011629	AH receptor-interacting protein	AIP/AIP	0.09	1.07	0.33	0.62	0	SL011629	3839-60_2	AIP	O00170	9049	AIP	Human	RFU	1915.6	1.099	PASS	40	0.954
SL004823	Peptidyl-prolyl cis-trans isomerase A	Cyclophilin A/PPIA	-0.42	-1.34	0.0153	0.0999	0	SL004823	3844-2_1	Cyclophilin A	P62937	5478	PPIA	Human	RFU	37598.3	1.047	PASS	1	0.966
SL011530	Dynein light chain roadblock-type 1	DLRB1/DYNLRB1	-0.1	-1.07	0.315	0.611	0	SL011530	3845-51_2	DLRB1	Q9NP97	83658	DYNLRB1	Human	RFU	2294.5	0.956	PASS	40	0.908
SL011532	Persulfide dioxygenase ETHE1, mitochondrial	ETHE1/ETHE1	-0.06	-1.05	0.578	0.796	0	SL011532	3847-56_2	ETHE1	O95571	23474	ETHE1	Human	RFU	1650.9	1.162	PASS	1	1.009
SL003785	Glyceraldehyde-3-phosphate dehydrogenase	GAPDH, liver/GAPDH	3.62	12.32	4.68e-12	1.87e-09	1	SL003785	3848-14_2	GAPDH, liver	P04406	2597	GAPDH	Human	RFU	25549.95	0.91	PASS	1	0.954
SL000449	DnaJ homolog subfamily B member 1	HSP 40/DNAJB1	0.01	1.01	0.87	0.937	0	SL000449	3852-19_2	HSP 40	P25685	3337	DNAJB1	Human	RFU	404.85	1.131	PASS	40	1.042
SL008102	Malate dehydrogenase, cytoplasmic	MDHC/MDH1	0.34	1.27	0.0353	0.175	0	SL008102	3853-56_1	MDHC	P40925	4190	MDH1	Human	RFU	13295.55	0.936	PASS	1	1.005
SL011631	Nascent polypeptide-associated complex subunit alpha	NACA/NACA	0.55	1.46	0.0239	0.133	0	SL011631	3854-24_1	NACA	Q13765	4666	NACA	Human	RFU	3999.8	1.252	PASS	40	1.254
SL004919	Peroxiredoxin-1	Peroxiredoxin-1/PRDX1	0.27	1.21	0.0902	0.319	0	SL004919	3855-56_1	Peroxiredoxin-1	Q06830	5052	PRDX1	Human	RFU	1370.3	1.188	PASS	1	1.039
SL008063	Low molecular weight phosphotyrosine protein phosphatase	PPAC/ACP1	0.61	1.53	0.037	0.179	0	SL008063	3858-5_1	PPAC	P24666	52	ACP1	Human	RFU	2474.9	1.037	PASS	40	0.988
SL010973	Proteasome subunit alpha type-1	PSA1/PSMA1	0.06	1.05	0.394	0.676	0	SL010973	3859-50_2	PSA1	P25786	5682	PSMA1	Human	RFU	939.45	1.118	PASS	40	0.98
SL005630	Proteasome subunit alpha type-6	PSA6/PSMA6	0.14	1.1	0.0587	0.244	0	SL005630	3860-7_2	PSA6	P60900	5687	PSMA6	Human	RFU	443.05	1.041	PASS	40	0.991
SL011528	40S ribosomal protein S7	RS7/RPS7	-0.17	-1.12	0.551	0.778	0	SL011528	3864-5_2	RS7	P62081	6201	RPS7	Human	RFU	766.95	1.095	PASS	40	1.012
SL006919	Ribosomal protein S6 kinase alpha-5	RSK-like protein kinase/RPS6KA5	0.38	1.3	0.0152	0.0999	0	SL006919	3865-53_1	RSK-like protein kinase	O75582	9252	RPS6KA5	Human	RFU	185.25	1.171	PASS	40	0.979
SL011529	Ribosome maturation protein SBDS	SBDS/SBDS	-0.3	-1.23	0.128	0.388	0	SL011529	3866-7_2	SBDS	Q9Y3A5	51119	SBDS	Human	RFU	1304.4	0.981	PASS	40	1.058
SL011630	Seizure 6-like protein 2	SE6L2/SEZ6L2	0.24	1.18	0.16	0.444	0	SL011630	3867-49_1	SE6L2	Q6UXD5	26470	SEZ6L2	Human	RFU	1247	1.111	PASS	40	1.047
SL011533	Small glutamine-rich tetratricopeptide repeat-containing protein alpha	SGTA/SGTA	0.29	1.22	0.179	0.465	0	SL011533	3868-8_1	SGTA	O43765	6449	SGTA	Human	RFU	1038.8	0.983	PASS	40	1.026
SL005679	Translationally-controlled tumor protein	TCTP/TPT1	-0.66	-1.58	0.00186	0.0221	-1	SL005679	3872-2_1	TCTP	P13693	7178	TPT1	Human	RFU	2746.65	0.999	PASS	1	0.969
SL000588	Thyroid peroxidase	TMA/TPO	-0.16	-1.12	0.203	0.496	0	SL000588	3873-51_2	TMA	P07202	7173	TPO	Human	RFU	2427.95	0.895	PASS	40	0.77
SL008157	Ubiquitin-conjugating enzyme E2 L3	UB2L3/UBE2L3	0.4	1.32	0.00742	0.059	0	SL008157	3874-8_1	UB2L3	P68036	7332	UBE2L3	Human	RFU	990.95	1.1	PASS	40	1.023
SL011549	AT-rich interactive domain-containing protein 3A	ARI3A/ARID3A	0.14	1.1	0.36	0.642	0	SL011549	3875-62_1	ARI3A	Q99856	1820	ARID3A	Human	RFU	471	1.07	PASS	40	1.068
SL008835	Asialoglycoprotein receptor 1	ASGR1/ASGR1	-0.21	-1.16	0.0427	0.203	0	SL008835	3876-15_2	ASGR1	P07306	432	ASGR1	Human	RFU	399.1	1.087	PASS	40	1.008
SL004938	Calcium/calmodulin-dependent protein kinase kinase 1	CaMKK alpha/CAMKK1	-0.05	-1.04	0.395	0.677	0	SL004938	3877-67_2	CaMKK alpha	Q8N5S9	84254	CAMKK1	Human	RFU	272.05	1.133	PASS	1	1.004
SL011232	Hsp90 co-chaperone Cdc37	CDC37/CDC37	-0.15	-1.11	0.189	0.481	0	SL011232	3879-50_1	CDC37	Q16543	11140	CDC37	Human	RFU	457.8	1.103	PASS	40	1.009
SL003753	Dynein light chain 1, cytoplasmic	DLC8/DYNLL1	0.36	1.28	0.201	0.494	0	SL003753	3881-49_2	DLC8	P63167	8655	DYNLL1	Human	RFU	766.4	1.065	PASS	40	0.93
SL005685	Elongation factor 1-beta	EF-1-beta/EEF1B2	0.19	1.14	0.131	0.391	0	SL005685	3882-10_1	EF-1-beta	P24534	1933	EEF1B2	Human	RFU	911.35	1.063	PASS	40	0.98
SL005687	Eukaryotic translation initiation factor 5A-1	eIF-5A-1/EIF5A	0.45	1.37	0.122	0.377	0	SL005687	3884-5_1	eIF-5A-1	P63241	1984	EIF5A	Human	RFU	2683	0.871	PASS	40	1.124
SL009431	Histidine triad nucleotide-binding protein 1	HINT1/HINT1	0.02	1.01	0.893	0.951	0	SL009431	3886-72_1	HINT1	P49773	3094	HINT1	Human	RFU	565.9	1.068	PASS	40	1.015
SL010927	Importin subunit beta-1	IMB1/KPNB1	1.25	2.37	9.4e-05	0.00259	1	SL010927	3887-90_2	IMB1	Q14974	3837	KPNB1	Human	RFU	4870.9	1.19	PASS	40	1.171
SL009628	Inhibitor of growth protein 1	ING1/ING1	-0.08	-1.05	0.267	0.564	0	SL009628	3888-8_1	ING1	Q9UK53	3621	ING1	Human	RFU	1190.1	1.497	FAIL	1	1.33
SL006132	Lamin-B1	Lamin-B1/LMNB1	0.07	1.05	0.368	0.648	0	SL006132	3889-64_2	Lamin-B1	P20700	4001	LMNB1	Human	RFU	751.45	1.093	PASS	40	0.957
SL000493	L-lactate dehydrogenase B chain	LDH-H 1/LDHB	0.03	1.02	0.833	0.924	0	SL000493	3890-8_2	LDH-H 1	P07195	3945	LDHB	Human	RFU	980.7	0.927	PASS	0.005	1.053
SL009629	Methyl-CpG-binding domain protein 4	MBD4/MBD4	0	-1	0.984	0.994	0	SL009629	3891-56_1	MBD4	O95243	8930	MBD4	Human	RFU	1621.15	1.069	PASS	40	0.894
SL010328	Mediator of RNA polymerase II transcription subunit 1	MED-1/MED1	0.05	1.03	0.404	0.681	0	SL010328	3892-21_2	MED-1	Q15648	5469	MED1	Human	RFU	862.95	1.197	PASS	40	1.129
SL001905	Mesothelin	Mesothelin/MSLN	0.22	1.16	0.179	0.465	0	SL001905	3893-64_1	Mesothelin	Q13421	10232	MSLN	Human	RFU	670.85	1.101	PASS	40	0.997
SL005629	N-acetyl-D-glucosamine kinase	NAGK/NAGK	0.86	1.81	1.93e-05	0.000808	1	SL005629	3894-15_2	NAGK	Q9UJ70	55577	NAGK	Human	RFU	811.9	0.982	PASS	1	0.946
SL004820	Phosphoglycerate mutase 1	Phosphoglycerate mutase 1/PGAM1	-0.36	-1.29	0.474	0.728	0	SL004820	3896-5_2	Phosphoglycerate mutase 1	P18669	5223	PGAM1	Human	RFU	911.1	1.059	PASS	40	0.91
SL011709	Pyridoxal phosphate phosphatase	PLPP/PDXP	0.52	1.43	0.00852	0.0663	0	SL011709	3897-61_1	PLPP	Q96GD0	57026	PDXP	Human	RFU	1199.8	1.068	PASS	40	1.049
SL007266	26S proteasome non-ATPase regulatory subunit 7	PSD7/PSMD7	0.19	1.14	0.58	0.798	0	SL007266	3898-5_2	PSD7	P51665	5713	PSMD7	Human	RFU	349.15	1.095	PASS	40	1.049
SL008808	S-phase kinase-associated protein 1	SKP1/SKP1	-0.05	-1.04	0.556	0.78	0	SL008808	3902-21_2	SKP1	P63208	6500	SKP1	Human	RFU	641.7	1.034	PASS	1	0.998
SL005372	Sorting nexin-4	Sorting nexin 4/SNX4	-0.07	-1.05	0.791	0.908	0	SL005372	3903-49_2	Sorting nexin 4	O95219	8723	SNX4	Human	RFU	1834	1.031	PASS	40	1.002
SL008143	Ubiquitin-conjugating enzyme E2 N	UBE2N/UBE2N	0.11	1.08	0.663	0.836	0	SL008143	3905-62_1	UBE2N	P61088	7334	UBE2N	Human	RFU	1725.2	1.161	PASS	1	1.161
SL004119	Epithelial discoidin domain-containing receptor 1	discoidin domain receptor 1/DDR1	-0.18	-1.14	0.0732	0.28	0	SL004119	4122-12_2	discoidin domain receptor 1	Q08345	780	DDR1	Human	RFU	289.9	1.085	PASS	40	1.033
SL003171	Fibroblast growth factor 4	FGF-4/FGF4	0.03	1.02	0.633	0.821	0	SL003171	4123-60_2	FGF-4	P08620	2249	FGF4	Human	RFU	308.1	1.142	PASS	40	1.189
SL000451	Heat shock 70 kDa protein 1A/1B	HSP 70/HSPA1A	-0.98	-1.98	7.16e-08	1.16e-05	-1	SL000451	4124-24_2	HSP 70	P08107	3303	HSPA1A	Human	RFU	9430	1.089	PASS	40	0.922
SL003680	Advanced glycosylation end product-specific receptor, soluble	sRAGE/AGER	0.55	1.46	0.00584	0.0511	0	SL003680	4125-52_2	sRAGE	Q15109	177	AGER	Human	RFU	865	0.972	PASS	1	0.952
SL004511	Bactericidal permeability-increasing protein	BPI/BPI	0.3	1.23	0.392	0.674	0	SL004511	4126-22_1	BPI	P17213	671	BPI	Human	RFU	5491.75	1.041	PASS	1	1.079
SL000322	Complement component C6	C6/C6	0.1	1.07	0.356	0.639	0	SL000322	4127-75_1	C6	P13671	729	C6	Human	RFU	62164.1	0.993	PASS	0.005	1.07
SL003104	C-C motif chemokine 24	Eotaxin-2/CCL24	0.04	1.02	0.587	0.798	0	SL003104	4128-27_2	Eotaxin-2	O00175	6369	CCL24	Human	RFU	688.15	1.032	PASS	40	0.964
SL000414	Complement factor B	Factor B/CFB	0.11	1.08	0.354	0.638	0	SL000414	4129-72_1	Factor B	P00751	629	CFB	Human	RFU	21386.4	0.889	PASS	0.005	0.998
SL004340	Fibroblast growth factor 6	FGF-6/FGF6	0.17	1.12	0.114	0.362	0	SL004340	4130-71_1	FGF-6	P10767	2251	FGF6	Human	RFU	659.55	1.119	PASS	40	1.131
SL000426	Fibronectin	Fibronectin/FN1	0.02	1.02	0.862	0.934	0	SL000426	4131-72_2	Fibronectin	P02751	2335	FN1	Human	RFU	31486.75	1.339	FAIL	0.005	1.578
SL000674	Follistatin	FST/FST	0.01	1.01	0.765	0.892	0	SL000674	4132-27_2	FST	P19883	10468	FST	Human	RFU	726	1.115	PASS	40	1.031
SL004068	Granzyme B	Granzyme B/GZMB	0.1	1.07	0.411	0.688	0	SL004068	4133-54_2	Granzyme B	P10144	3002	GZMB	Human	RFU	483.55	1.152	PASS	40	1.078
SL000138	Heparin-binding EGF-like growth factor	HB-EGF/HBEGF	0.04	1.03	0.595	0.8	0	SL000138	4134-4_2	HB-EGF	Q99075	1839	HBEGF	Human	RFU	205.25	1.143	PASS	40	1.088
SL000461	Immunoglobulin E	IgE/IGHE IGK@ IGL@	-0.03	-1.02	0.976	0.991	0	SL000461	4135-84_2	IgE	P01854	3497 50802 3535	IGHE IGK@ IGL@	Human	RFU	7919.65	1.111	PASS	1	1.033
SL004353	Interleukin-17D	IL-17D/IL17D	0.32	1.25	0.1	0.335	0	SL004353	4136-40_2	IL-17D	Q8TAD2	53342	IL17D	Human	RFU	787.65	1.084	PASS	40	1.017
SL004351	Interleukin-25	IL-17E/IL25	0.27	1.21	0.0238	0.133	0	SL004351	4137-57_2	IL-17E	Q9H293	64806	IL25	Human	RFU	717.8	1.265	PASS	40	1.318
SL004346	Interleukin-20	IL-20/IL20	0.35	1.27	0.0998	0.334	0	SL004346	4138-25_2	IL-20	Q9NYY1	50604	IL20	Human	RFU	582.65	1.118	PASS	40	0.97
SL001943	Interleukin-6 receptor subunit alpha	IL-6 sRa/IL6R	0.16	1.12	0.286	0.578	0	SL001943	4139-71_2	IL-6 sRa	P08887	3570	IL6R	Human	RFU	21885.95	1.072	PASS	1	1.192
SL000483	Interleukin-7	IL-7/IL7	0.04	1.03	0.613	0.811	0	SL000483	4140-3_2	IL-7	P13232	3574	IL7	Human	RFU	323.95	1.166	PASS	40	1.077
SL003183	C-X-C motif chemokine 10	IP-10/CXCL10	-0.12	-1.08	0.438	0.707	0	SL003183	4141-79_1	IP-10	P02778	3627	CXCL10	Human	RFU	2114.8	1.243	PASS	40	1.386
SL003186	Lymphotactin	Lymphotactin/XCL1	-0.04	-1.03	0.554	0.78	0	SL003186	4143-74_2	Lymphotactin	P47992	6375	XCL1	Human	RFU	512.2	1.122	PASS	40	0.992
SL000517	C-C motif chemokine 13	MCP-4/CCL13	0.03	1.02	0.677	0.847	0	SL000517	4144-13_1	MCP-4	Q99616	6357	CCL13	Human	RFU	658.15	1.295	PASS	40	1.254
SL004359	Neurotrophin-3	Neurotrophin-3/NTF3	0.08	1.06	0.282	0.575	0	SL004359	4145-58_2	Neurotrophin-3	P20783	4908	NTF3	Human	RFU	395.2	1.102	PASS	40	1.029
SL004360	Neurotrophin-4	Neurotrophin-5/NTF4	0.07	1.05	0.489	0.742	0	SL004360	4146-58_2	Neurotrophin-5	P34130	4909	NTF4	Human	RFU	292.7	1.176	PASS	40	1.103
SL002755	Pappalysin-1	PAPP-A/PAPPA	0.57	1.48	0.0161	0.102	0	SL002755	4148-49_2	PAPP-A	Q13219	5069	PAPPA	Human	RFU	11717.05	1.054	PASS	1	1.025
SL000537	Platelet-derived growth factor subunit B	PDGF-BB/PDGFB	0.49	1.41	0.0283	0.153	0	SL000537	4149-8_2	PDGF-BB	P01127	5155	PDGFB	Human	RFU	6534.1	1.155	PASS	1	1.145
SL000540	Plasmin	Plasmin/PLG	0.1	1.07	0.506	0.756	0	SL000540	4150-75_2	Plasmin	P00747	5340	PLG	Human	RFU	816.9	1.031	PASS	40	0.888
SL000541	Plasminogen	Plasminogen/PLG	0.05	1.03	0.601	0.802	0	SL000541	4151-6_2	Plasminogen	P00747	5340	PLG	Human	RFU	2711.5	1.194	PASS	0.005	1.341
SL000545	Plasma kallikrein	Prekallikrein/KLKB1	-0.11	-1.08	0.335	0.62	0	SL000545	4152-58_2	Prekallikrein	P03952	3818	KLKB1	Human	RFU	41330.6	0.944	PASS	0.005	0.969
SL000091	PSA:alpha-1-antichymotrypsin complex	PSA-ACT/KLK3 SERPINA3	0.28	1.21	0.157	0.444	0	SL000091	4153-11_2	PSA-ACT	P07288, P01011	354 12	KLK3 SERPINA3	Human	RFU	8006.45	1.17	PASS	0.005	1.164
SL000560	P-Selectin	P-Selectin/SELP	-0.33	-1.25	0.0601	0.248	0	SL000560	4154-57_2	P-Selectin	P16109	6403	SELP	Human	RFU	12765.7	1.142	PASS	1	1.268
SL003198	Tenascin	Tenascin/TNC	0.54	1.46	0.00163	0.0202	0	SL003198	4155-3_2	Tenascin	P24821	3371	TNC	Human	RFU	21886.3	1.002	PASS	1	0.954
SL000088	Transforming growth factor beta-2	TGF-b2/TGFB2	0.25	1.19	0.0307	0.163	0	SL000088	4156-74_1	TGF-b2	P61812	7042	TGFB2	Human	RFU	500.5	1.175	PASS	40	1.126
SL000586	Thrombin	Thrombin/F2	-0.16	-1.12	0.277	0.572	0	SL000586	4157-2_1	Thrombin	P00734	2147	F2	Human	RFU	45141.65	1.13	PASS	1	1.161
SL000613	Urokinase-type plasminogen activator	uPA/PLAU	-0.02	-1.01	0.87	0.937	0	SL000613	4158-54_2	uPA	P00749	5328	PLAU	Human	RFU	4024.45	1.148	PASS	40	1.007
SL000415	Complement factor H	Factor H/CFH	0.1	1.07	0.156	0.442	0	SL000415	4159-130_1	Factor H	P08603	3075	CFH	Human	RFU	52784.05	0.969	PASS	0.005	1.074
SL000124	72 kDa type IV collagenase	MMP-2/MMP2	0	-1	0.996	0.998	0	SL000124	4160-49_1	MMP-2	P08253	4313	MMP2	Human	RFU	4108.3	1.457	PASS	1	1.413
SL000601	Serotransferrin	Transferrin/TF	-0.16	-1.11	0.151	0.434	0	SL000601	4162-54_2	Transferrin	P02787	7018	TF	Human	RFU	184676.95	0.892	PASS	0.005	0.867
SL002093	Histone H2A.z	Histone H2A.z/H2AFZ	-0.02	-1.01	0.947	0.979	0	SL002093	4163-5_2	Histone H2A.z	P0C0S5	3015	H2AFZ	Human	RFU	917.25	1.1	PASS	40	0.953
SL000587	Thyroglobulin	Thyroglobulin/TG	0.31	1.24	0.19	0.481	0	SL000587	4165-2_1	Thyroglobulin	P01266	7038	TG	Human	RFU	258.9	1.16	PASS	40	1.039
SL017611	14-3-3 protein family	14-3-3/YWHAB,YWHAE,YWHAG,YWHAH,YWHAQ,YWHAZ,SFN	-0.12	-1.08	0.323	0.615	0	SL017611	4179-57_3	14-3-3	P31946, P62258, P61981, Q04917, P27348, P63104, P31947	7529, 7531, 7532, 7533, 10971, 7534, 2810	YWHAB,YWHAE,YWHAG,YWHAH,YWHAQ,YWHAZ,SFN	Human	RFU	2007.8	0.967	PASS	1	0.833
SL008378	Eukaryotic translation initiation factor 4E-binding protein 2	4EBP2/EIF4EBP2	0.05	1.04	0.407	0.685	0	SL008378	4184-43_3	4EBP2	Q13542	1979	EIF4EBP2	Human	RFU	859.05	1.101	PASS	40	1.122
SL000247	6-phosphogluconate dehydrogenase, decarboxylating	6-Phosphogluconate dehydrogenase/PGD	1.26	2.4	0.0161	0.102	0	SL000247	4187-49_2	6-Phosphogluconate dehydrogenase	P52209	5226	PGD	Human	RFU	2061.6	0.752	PASS	1	0.783
SL003658	Aflatoxin B1 aldehyde reductase member 2	Aflatoxin B1 aldehyde reductase/AKR7A2	1.62	3.08	1.18e-06	0.000102	1	SL003658	4188-1_2	Aflatoxin B1 aldehyde reductase	O43488	8574	AKR7A2	Human	RFU	3940.45	1.097	PASS	40	1.222
SL008039	Alcohol dehydrogenase [NADP(+)]	AK1A1/AKR1A1	0.22	1.17	0.166	0.45	0	SL008039	4192-10_2	AK1A1	P14550	10327	AKR1A1	Human	RFU	1761.65	0.996	PASS	1	1.025
SL011769	Acidic leucine-rich nuclear phosphoprotein 32 family member B	AN32B/ANP32B	-0.03	-1.02	0.835	0.924	0	SL011769	4194-26_3	AN32B	Q92688	10541	ANP32B	Human	RFU	229.25	1.055	PASS	1	1.134
SL004920	Cofilin-1	Cofilin-1/CFL1	-0.15	-1.11	0.0617	0.252	0	SL004920	4203-50_2	Cofilin-1	P23528	1072	CFL1	Human	RFU	2538.55	1.022	PASS	1	0.87
SL004757	Vacuolar protein sorting-associated protein VTA1 homolog	DRG-1/VTA1	-0.51	-1.43	0.0747	0.281	0	SL004757	4209-60_2	DRG-1	Q9NP79	51534	VTA1	Human	RFU	587.95	1.105	PASS	1	1.116
SL009207	Dynactin subunit 2	Dynactin subunit 2/DCTN2	0.07	1.05	0.314	0.611	0	SL009207	4210-19_2	Dynactin subunit 2	Q13561	10540	DCTN2	Human	RFU	370.65	1.098	PASS	40	0.981
SL012188	Epidermal growth factor receptor substrate 15-like 1	EP15R/EPS15L1	-0.32	-1.24	0.00244	0.027	0	SL012188	4212-5_3	EP15R	Q9UBC2	58513	EPS15L1	Human	RFU	606	1.238	PASS	40	1.113
SL004795	3-hydroxyacyl-CoA dehydrogenase type-2	ERAB/HSD17B10	-0.07	-1.05	0.616	0.812	0	SL004795	4217-49_3	ERAB	Q99714	3028	HSD17B10	Human	RFU	908.35	1.021	PASS	40	0.956
SL005588	Tyrosine-protein kinase Fer	FER/FER	-0.87	-1.82	0.00109	0.0152	-1	SL005588	4220-39_2	FER	P16591	2241	FER	Human	RFU	239	1.043	PASS	40	1.045
SL007022	Heterogeneous nuclear ribonucleoprotein Q	HNRPQ/SYNCRIP	0.04	1.03	0.617	0.813	0	SL007022	4224-7_2	HNRPQ	O60506	10492	SYNCRIP	Human	RFU	1930.4	0.968	PASS	40	0.865
SL004899	Heat shock cognate 71 kDa protein	HSP70 protein 8/HSPA8	0	1	0.962	0.984	0	SL004899	4228-37_2	HSP70 protein 8	P11142	3312	HSPA8	Human	RFU	145.35	1.941	FAIL	40	1.565
SL011211	Eukaryotic translation initiation factor 4 gamma 2	IF4G2/EIF4G2	-0.79	-1.73	0.000786	0.0122	-1	SL011211	4230-1_2	IF4G2	P78344	1982	EIF4G2	Human	RFU	725.15	1.081	PASS	40	1.33
SL003304	Insulin-like growth factor 1 receptor	IGF-I sR/IGF1R	0.09	1.07	0.332	0.62	0	SL003304	4232-19_2	IGF-I sR	P08069	3480	IGF1R	Human	RFU	7602.2	1.035	PASS	40	1.017
SL004146	Interleukin-1 receptor-like 1	IL-1 R4/IL1RL1	-0.01	-1.01	0.948	0.979	0	SL004146	4234-8_2	IL-1 R4	Q01638	9173	IL1RL1	Human	RFU	3528.85	1.095	PASS	1	1.334
SL011770	Leucine carboxyl methyltransferase 1	LCMT1/LCMT1	-0.07	-1.05	0.338	0.624	0	SL011770	4237-70_3	LCMT1	Q9UIC8	51451	LCMT1	Human	RFU	2220.1	1.027	PASS	40	0.946
SL012168	Protein lin-7 homolog B	LIN7B/LIN7B	0.05	1.03	0.677	0.847	0	SL012168	4238-4_2	LIN7B	Q9HAP6	64130	LIN7B	Human	RFU	332.7	1.089	PASS	40	1.047
SL002650	Pyruvate kinase PKM	M2-PK/PKM2	2.72	6.58	4.96e-12	1.87e-09	1	SL002650	4240-31_2	M2-PK	P14618	5315	PKM2	Human	RFU	5214.95	0.784	PASS	1	1.04
SL001999	E3 ubiquitin-protein ligase Mdm2	MDM2/MDM2	-0.16	-1.12	0.31	0.61	0	SL001999	4245-80_2	MDM2	Q00987	4193	MDM2	Human	RFU	291.4	1.171	PASS	40	1.099
SL004154	Neural cell adhesion molecule L1	NCAM-L1/L1CAM	-0.06	-1.04	0.712	0.869	0	SL004154	4246-40_2	NCAM-L1	P32004	3897	L1CAM	Human	RFU	441.65	0.962	PASS	1	1.005
SL004921	Nucleoside diphosphate kinase B	NDP kinase B/NME2	0.02	1.01	0.945	0.979	0	SL004921	4249-64_2	NDP kinase B	P22392	4831	NME2	Human	RFU	4017.6	1.106	PASS	40	1.127
SL006268	NSFL1 cofactor p47	NSF1C/NSFL1C	-0.99	-1.98	0.001	0.0143	-1	SL006268	4250-23_3	NSF1C	Q9UNZ2	55968	NSFL1C	Human	RFU	649.75	1.109	FAIL	40	1.427
SL003687	Nucleoside diphosphate kinase A	Nucleoside diphosphate kinase A/NME1	0.09	1.07	0.511	0.758	0	SL003687	4252-33_4	Nucleoside diphosphate kinase A	P15531	4830	NME1	Human	RFU	9719.4	1.41	PASS	0.005	1.042
SL011768	NudC domain-containing protein 3	NUDC3/NUDCD3	-0.59	-1.5	1.57e-06	0.000118	-1	SL011768	4254-6_2	NUDC3	Q8IVD9	23386	NUDCD3	Human	RFU	724.95	1.219	PASS	40	1.201
SL008331	Proliferation-associated protein 2G4	PA2G4/PA2G4	1.03	2.04	1.74e-06	0.000123	1	SL008331	4258-15_2	PA2G4	Q9UQ80	5036	PA2G4	Human	RFU	657.5	1.021	PASS	1	1.069
SL005493	Serum paraoxonase/arylesterase 1	paraoxonase 1/PON1	-0.06	-1.05	0.544	0.775	0	SL005493	4261-55_2	paraoxonase 1	P27169	5444	PON1	Human	RFU	257.45	1.024	PASS	40	1.001
SL011772	Pescadillo homolog	PESC/PES1	-0.02	-1.01	0.852	0.93	0	SL011772	4267-81_3	PESC	O00541	23481	PES1	Human	RFU	587.55	1.101	PASS	40	1.108
SL006705	Prefoldin subunit 5	PFD5/PFDN5	-0.37	-1.3	0.00243	0.027	0	SL006705	4271-75_2	PFD5	Q99471	5204	PFDN5	Human	RFU	421.7	1.068	PASS	40	0.93
SL000539	Glucose-6-phosphate isomerase	PHI/GPI	0.52	1.43	0.0131	0.0928	0	SL000539	4272-46_2	PHI	P06744	2821	GPI	Human	RFU	543.9	1.056	PASS	1	1.095
SL005358	Phosphatidylethanolamine-binding protein 1	prostatic binding protein/PEBP1	0.11	1.08	0.657	0.83	0	SL005358	4276-10_2	prostatic binding protein	P30086	5037	PEBP1	Human	RFU	2910.2	1.085	PASS	1	1.091
SL004901	Protein disulfide-isomerase	Protein disulfide-isomerase/P4HB	0.12	1.09	0.244	0.545	0	SL004901	4278-14_3	Protein disulfide-isomerase	P07237	5034	P4HB	Human	RFU	462.25	1.17	PASS	40	1.098
SL008865	Proteasome subunit alpha type-2	PSA2/PSMA2	-0.09	-1.06	0.566	0.788	0	SL008865	4280-47_2	PSA2	P25787	5683	PSMA2	Human	RFU	493.4	1.151	PASS	40	1.011
SL005034	GTP-binding nuclear protein Ran	RAN/RAN	1.81	3.51	1.55e-06	0.000118	1	SL005034	4282-3_2	RAN	P62826	5901	RAN	Human	RFU	1140.5	1.07	PASS	1	0.92
SL011535	RNA-binding protein 39	RBM39/RBM39	0.29	1.23	0.0365	0.178	0	SL011535	4284-18_3	RBM39	Q14498	9584	RBM39	Human	RFU	388.55	1.296	PASS	40	1.329
SL011202	Alpha-soluble NSF attachment protein	SNAA/NAPA	1.19	2.29	1.31e-05	0.000592	1	SL011202	4292-5_3	SNAA	P54920	8775	NAPA	Human	RFU	1559.85	1.026	PASS	1	1.128
SL006088	Sphingosine kinase 1	Sphingosine kinase 1/SPHK1	0.02	1.02	0.914	0.962	0	SL006088	4294-16_2	Sphingosine kinase 1	Q9NYA1	8877	SPHK1	Human	RFU	883.55	1.022	PASS	40	1.098
SL005115	Spondin-1	Spondin-1/SPON1	0.06	1.04	0.645	0.827	0	SL005115	4297-62_3	Spondin-1	Q9HCB6	10418	SPON1	Human	RFU	1698.8	1.069	PASS	1	1.314
SL000057	Thymidine kinase, cytosolic	Thymidine kinase/TK1	0.11	1.08	0.0566	0.24	0	SL000057	4301-58_2	Thymidine kinase	P04183	7083	TK1	Human	RFU	941.45	0.963	PASS	40	0.879
SL006698	Ligand-dependent nuclear receptor corepressor-like protein	transcription factor MLR1, isoform CRA_b/LCORL	-0.01	-1	0.955	0.98	0	SL006698	4304-18_2	transcription factor MLR1, isoform CRA_b	Q8N3X6	254251	LCORL	Human	RFU	238.9	1.15	PASS	40	1.041
SL003655	Transketolase	Transketolase/TKT	0.43	1.35	0.0463	0.213	0	SL003655	4306-4_2	Transketolase	P29401	7086	TKT	Human	RFU	14582.55	1.056	PASS	1	1.019
SL004812	Triosephosphate isomerase	Triosephosphate isomerase/TPI1	0.3	1.24	0.102	0.338	0	SL004812	4309-59_3	Triosephosphate isomerase	P60174	7167	TPI1	Human	RFU	2843.95	0.943	PASS	1	1.06
SL011809	dCTP pyrophosphatase 1	XTP3A/DCTPP1	0.02	1.01	0.782	0.901	0	SL011809	4314-12_2	XTP3A	Q9H773	79077	DCTPP1	Human	RFU	754.6	0.929	PASS	1	0.84
SL004940	Tyrosine-protein phosphatase non-receptor type 6	PTP-1C/PTPN6	0.19	1.14	0.222	0.521	0	SL004940	4318-12_3	PTP-1C	P29350	5777	PTPN6	Human	RFU	2265.05	1.213	PASS	40	1.153
SL013489	Protein amnionless	AMNLS/AMN	0.23	1.18	0.161	0.444	0	SL013489	4322-28_3	AMNLS	Q9BXJ7	81693	AMN	Human	RFU	457.35	1.051	PASS	40	1.141
SL008516	Cystatin-SA	CYTT/CST2	-0.37	-1.29	0.0853	0.308	0	SL008516	4324-33_2	CYTT	P09228	1470	CST2	Human	RFU	16976.65	1.142	PASS	40	1.351
SL013490	Brother of CDO	BOC/BOC	0.54	1.46	0.000245	0.00543	0	SL013490	4328-2_2	BOC	Q9BWV1	91653	BOC	Human	RFU	2119.25	1.13	PASS	40	1.165
SL000062	Prostate-specific antigen	PSA/KLK3	-0.23	-1.18	0.304	0.599	0	SL000062	4330-4_2	PSA	P07288	354	KLK3	Human	RFU	354.65	1.137	PASS	40	1.092
SL013488	C-type lectin domain family 1 member B	CLC1B/CLEC1B	-0.49	-1.41	0.000279	0.00594	0	SL013488	4332-6_2	CLC1B	Q9P126	51266	CLEC1B	Human	RFU	1018.45	1.011	PASS	1	1.029
SL000572	Serum amyloid A-1 protein	SAA/SAA1	1.12	2.17	0.161	0.444	0	SL000572	4336-2_1	SAA	P0DJI8	6288	SAA1	Human	RFU	1519.85	1.129	PASS	1	1.081
SL000051	C-reactive protein	CRP/CRP	0.15	1.11	0.602	0.802	0	SL000051	4337-49_2	CRP	P02741	1401	CRP	Human	RFU	33145.8	1.052	PASS	1	0.982
SL002922	Intercellular adhesion molecule 1	sICAM-1/ICAM1	0.04	1.03	0.818	0.922	0	SL002922	4342-10_3	sICAM-1	P05362	3383	ICAM1	Human	RFU	3608.3	1.104	PASS	1	1.054
SL007752	Death-associated protein kinase 2	DAPK2/DAPK2	-0.14	-1.1	0.0518	0.23	0	SL007752	4355-13_1	DAPK2	Q9UIK4	23604	DAPK2	Human	RFU	1126.05	1.13	PASS	1	0.903
SL013570	Dual specificity tyrosine-phosphorylation-regulated kinase 3	DYRK3/DYRK3	-0.08	-1.06	0.539	0.775	0	SL013570	4359-87_1	DYRK3	O43781	8444	DYRK3	Human	RFU	4114.35	1.173	PASS	1	0.944
SL000305	beta-nerve growth factor	b-NGF/NGF	-0.34	-1.27	0.0138	0.0966	0	SL000305	4368-8_2	b-NGF	P01138	4803	NGF	Human	RFU	1023.65	0.904	PASS	40	1.02
SL004837	Inhibin beta A chain:Inhibin beta B chain heterodimer	Activin AB/INHBA INHBB	0.44	1.36	0.0567	0.24	0	SL004837	4383-97_1	Activin AB	P08476 P09529	3624 3625	INHBA INHBB	Human	RFU	299.6	1.202	PASS	40	1.126
SL007003	Desert hedgehog protein N-product	DHH/DHH	0.14	1.1	0.383	0.664	0	SL007003	4389-2_1	DHH	O43323	50846	DHH	Human	RFU	684.65	1.194	PASS	40	1.054
SL005161	Fibroblast growth factor 12	FGF-12/FGF12	0.11	1.08	0.108	0.351	0	SL005161	4392-54_2	FGF-12	P61328	2257	FGF12	Human	RFU	218.6	1.187	PASS	40	1.129
SL004334	Fibroblast growth factor 16	FGF-16/FGF16	0.32	1.25	0.0117	0.0847	0	SL004334	4393-3_1	FGF-16	O43320	8823	FGF16	Human	RFU	1122.65	1.163	PASS	40	1.026
SL014308	Fibroblast growth factor 8 isoform A	FGF-8A/FGF8	0.09	1.06	0.414	0.69	0	SL014308	4394-71_2	FGF-8A	P55075	2253	FGF8	Human	RFU	272.95	1.14	PASS	40	1.085
SL004348	Interferon lambda-1	IFN-lambda 1/IFNL1	0.31	1.24	0.0627	0.254	0	SL004348	4396-54_1	IFN-lambda 1	Q8IU54	282618	IFNL1	Human	RFU	222.55	1.173	PASS	40	1.069
SL004349	Interferon lambda-2	IFN-lambda 2/IFNL2	-0.04	-1.03	0.513	0.76	0	SL004349	4397-26_2	IFN-lambda 2	Q8IZJ0	282616	IFNL2	Human	RFU	285.25	1.185	PASS	40	1.065
SL005202	Hepatocyte growth factor-like protein	MSP/MST1	-0.21	-1.16	0.624	0.815	0	SL005202	4407-10_1	MSP	P26927	4485	MST1	Human	RFU	5922.8	0.883	PASS	0.005	1.376
SL001888	Antileukoproteinase	SLPI/SLPI	0.1	1.07	0.413	0.69	0	SL001888	4413-3_2	SLPI	P03973	6590	SLPI	Human	RFU	21910	0.94	PASS	1	0.978
SL004484	Pulmonary surfactant-associated protein D	SP-D/SFTPD	1.63	3.09	6.33e-05	0.00196	1	SL004484	4414-69_2	SP-D	P35247	6441	SFTPD	Human	RFU	9062.9	1.097	PASS	1	1.059
SL009988	Disintegrin and metalloproteinase domain-containing protein 12	ADAM12/ADAM12	0.26	1.19	0.188	0.478	0	SL009988	4420-7_2	ADAM12	O43184	8038	ADAM12	Human	RFU	2127.25	1.055	PASS	40	0.991
SL003674	Bcl-2-like protein 1	BCL2-like 1 protein/BCL2L1	0.08	1.05	0.196	0.489	0	SL003674	4423-77_2	BCL2-like 1 protein	Q07817	598	BCL2L1	Human	RFU	899.15	0.956	PASS	40	0.907
SL013988	Carbohydrate sulfotransferase 2	CHST2/CHST2	0.15	1.11	0.134	0.396	0	SL013988	4428-1_2	CHST2	Q9Y4C5	9435	CHST2	Human	RFU	362.35	1.251	PASS	40	1.181
SL014130	Carbohydrate sulfotransferase 6	CHST6/CHST6	0.15	1.11	0.0271	0.149	0	SL014130	4429-51_2	CHST6	Q9GZX3	4166	CHST6	Human	RFU	390.95	1.121	PASS	40	1.159
SL006713	Collectin-11	Collectin Kidney 1/COLEC11	-0.17	-1.12	0.531	0.774	0	SL006713	4430-44_3	Collectin Kidney 1	Q9BWP8	78989	COLEC11	Human	RFU	4617.75	0.971	PASS	1	0.959
SL009045	Ectonucleotide pyrophosphatase/phosphodiesterase family member 7	ENPP7/ENPP7	-0.25	-1.19	0.561	0.784	0	SL009045	4435-66_2	ENPP7	Q6UWV6	339221	ENPP7	Human	RFU	5117.65	1.223	PASS	40	1.223
SL014093	Ectonucleoside triphosphate diphosphohydrolase 3	ENTP3/ENTPD3	-0.02	-1.02	0.679	0.847	0	SL014093	4436-1_2	ENTP3	O75355	956	ENTPD3	Human	RFU	1448.35	0.936	PASS	40	0.805
SL014028	Ectonucleoside triphosphate diphosphohydrolase 5	ENTP5/ENTPD5	0.65	1.57	2.57e-06	0.000152	1	SL014028	4437-56_3	ENTP5	O75356	957	ENTPD5	Human	RFU	4771.3	1.018	PASS	1	0.97
SL014088	Fc receptor-like protein 3	FCRL3/FCRL3	0.08	1.06	0.345	0.63	0	SL014088	4440-15_2	FCRL3	Q96P31	115352	FCRL3	Human	RFU	990.5	1.122	PASS	40	0.99
SL007024	Gremlin-1	GREM1/GREM1	0.05	1.04	0.625	0.815	0	SL007024	4449-67_3	GREM1	O60565	26585	GREM1	Human	RFU	469.6	1.202	PASS	40	1.18
SL009791	Heterogeneous nuclear ribonucleoprotein A/B	hnRNP A/B/HNRNPAB	1.15	2.23	4.94e-07	6.2e-05	1	SL009791	4450-26_2	hnRNP A/B	Q99729	3182	HNRNPAB	Human	RFU	1054.95	0.96	PASS	1	0.906
SL014096	Leucine-rich repeat transmembrane neuronal protein 1	LRRT1/LRRTM1	-0.31	-1.24	0.253	0.551	0	SL014096	4452-9_2	LRRT1	Q86UE6	347730	LRRTM1	Human	RFU	127.75	1.183	PASS	40	1.136
SL014108	Leucine-rich repeat transmembrane neuronal protein 3	LRRT3/LRRTM3	0.15	1.11	0.23	0.53	0	SL014108	4453-83_3	LRRT3	Q86VH5	347731	LRRTM3	Human	RFU	342.05	1.179	PASS	40	1.206
SL006523	Lactadherin	MFGM/MFGE8	0.24	1.18	0.257	0.554	0	SL006523	4455-89_2	MFGM	Q08431	4240	MFGE8	Human	RFU	1987.7	1.1	PASS	40	1.331
SL014069	Proprotein convertase subtilisin/kexin type 7	PCSK7/PCSK7	0.59	1.51	0.000212	0.00487	1	SL014069	4459-68_2	PCSK7	Q16549	9159	PCSK7	Human	RFU	5472.65	1.054	PASS	40	1.077
SL006998	3-phosphoinositide-dependent protein kinase 1	PDPK1/PDPK1	-0.28	-1.22	0.208	0.499	0	SL006998	4460-8_2	PDPK1	O15530	5170	PDPK1	Human	RFU	512.6	1.111	PASS	40	1.115
SL013754	Ras GTPase-activating protein 1	RASA1/RASA1	-0.1	-1.07	0.342	0.629	0	SL013754	4462-8_2	RASA1	P20936	5921	RASA1	Human	RFU	1688.45	0.876	PASS	40	0.801
SL001753	Sialoadhesin	Sialoadhesin/SIGLEC1	-0.05	-1.03	0.762	0.892	0	SL001753	4464-10_2	Sialoadhesin	Q9BZZ2	6614	SIGLEC1	Human	RFU	152.75	1.169	PASS	40	1.243
SL005488	SPARC-like protein 1	SPARCL1/SPARCL1	-0.09	-1.06	0.58	0.798	0	SL005488	4467-49_2	SPARCL1	Q14515	8404	SPARCL1	Human	RFU	14589.95	0.984	PASS	1	0.946
SL014029	Sphingosine kinase 2	SPHK2/SPHK2	0.11	1.08	0.437	0.707	0	SL014029	4468-21_2	SPHK2	Q9NRA0	56848	SPHK2	Human	RFU	538.15	1.038	PASS	40	0.959
SL007502	Carbohydrate sulfotransferase 15	ST4S6/CHST15	0.16	1.12	0.125	0.383	0	SL007502	4469-78_2	ST4S6	Q7LFX5	51363	CHST15	Human	RFU	3119.05	0.952	PASS	1	1.037
SL008945	Protein-glutamine gamma-glutamyltransferase E	TGM3/TGM3	-0.06	-1.04	0.904	0.955	0	SL008945	4471-50_2	TGM3	Q08188	7053	TGM3	Human	RFU	795.3	1.075	PASS	40	1.109
SL004908	Tropomyosin beta chain	Tropomyosin 2/TPM2	0.06	1.04	0.355	0.639	0	SL004908	4472-5_2	Tropomyosin 2	P07951	7169	TPM2	Human	RFU	2083.15	0.855	PASS	40	0.772
SL004070	Ubiquitin	Ubiquitin/RPS27A	-0.02	-1.01	0.883	0.945	0	SL004070	4474-19_2	Ubiquitin	P62979	6233	RPS27A	Human	RFU	40812.3	1.009	PASS	1	1.017
SL010519	Tyrosine-protein kinase ZAP-70	ZAP70/ZAP70	-0.02	-1.02	0.718	0.871	0	SL010519	4476-22_2	ZAP70	P43403	7535	ZAP70	Human	RFU	3806.3	0.931	PASS	1	0.809
SL000308	Plasma protease C1 inhibitor	C1-Esterase Inhibitor/SERPING1	-0.4	-1.32	0.031	0.163	0	SL000308	4479-14_2	C1-Esterase Inhibitor	P05155	710	SERPING1	Human	RFU	8848.4	1.082	PASS	1	1.063
SL000314	Complement C3b	C3b/C3	-2.83	-7.09	4.82e-08	9.07e-06	-1	SL000314	4480-59_2	C3b	P01024	718	C3	Human	RFU	3856.6	1.518	FAIL	40	1.345
SL000316	Complement C4	C4/C4A C4B	-0.08	-1.06	0.409	0.686	0	SL000316	4481-34_2	C4	P0C0L4, P0C0L5	720 721	C4A C4B	Human	RFU	104252.75	0.88	PASS	0.005	0.857
SL000321	Complement C5b-C6 complex	C5b, 6 Complex/C5 C6	0.14	1.1	0.144	0.421	0	SL000321	4482-66_2	C5b, 6 Complex	P01031,P13671	727 729	C5 C6	Human	RFU	606.7	0.834	PASS	0.005	1.013
SL001691	Fibroblast growth factor 7	FGF7/FGF7	0.04	1.03	0.643	0.827	0	SL001691	4487-1_1	FGF7	P21781	2252	FGF7	Human	RFU	1132.5	1.16	PASS	40	1.172
SL005187	Interleukin-3 receptor subunit alpha	IL-3 Ra/IL3RA	0.3	1.23	0.0321	0.166	0	SL005187	4490-65_2	IL-3 Ra	P26951	3563	IL3RA	Human	RFU	587.6	1.391	PASS	40	1.337
SL005188	Interleukin-5 receptor subunit alpha	IL-5 Ra/IL5RA	-0.11	-1.08	0.543	0.775	0	SL005188	4491-4_2	IL-5 Ra	Q01344	3568	IL5RA	Human	RFU	2189.1	1.131	PASS	40	1.174
SL000470	Interleukin-11	IL-11/IL11	0.07	1.05	0.575	0.794	0	SL000470	4493-92_1	IL-11	P20809	3589	IL11	Human	RFU	389.8	1.112	PASS	40	1.064
SL005184	Interleukin-23	IL-23/IL12B IL23A	0.18	1.13	0.133	0.396	0	SL005184	4494-63_2	IL-23	P29460, Q9NPF7	3593 51561	IL12B IL23A	Human	RFU	350.8	1.247	PASS	40	1.094
SL017189	Kininogen-1	Kininogen, HMW/KNG1	0.25	1.19	0.197	0.49	0	SL017189	4495-33_2	Kininogen, HMW	P01042	3827	KNG1	Human	RFU	43899	0.798	PASS	0.005	0.942
SL000522	Macrophage metalloelastase	MMP-12/MMP12	0.18	1.14	0.464	0.726	0	SL000522	4496-60_2	MMP-12	P39900	4321	MMP12	Human	RFU	1326.65	1.161	PASS	40	1.189
SL003764	Neural cell adhesion molecule 1, 120 kDa isoform	NCAM-120/NCAM1	-0.05	-1.04	0.647	0.827	0	SL003764	4498-62_2	NCAM-120	P13591	4684	NCAM1	Human	RFU	11689.6	1.255	PASS	1	1.15
SL000535	Platelet-derived growth factor subunit A	PDGF-AA/PDGFA	0.21	1.16	0.0543	0.234	0	SL000535	4499-21_1	PDGF-AA	P04085	5154	PDGFA	Human	RFU	2460.2	1.294	PASS	1	1.169
SL004363	Stem Cell Growth Factor-alpha	SCGF-alpha/CLEC11A	0.05	1.03	0.796	0.912	0	SL004363	4500-50_2	SCGF-alpha	Q9Y240	6320	CLEC11A	Human	RFU	2427.65	1.003	PASS	1	0.981
SL012740	A disintegrin and metalloproteinase with thrombospondin motifs 15	ATS15/ADAMTS15	0.14	1.1	0.292	0.584	0	SL012740	4533-76_2	ATS15	Q8TE58	170689	ADAMTS15	Human	RFU	385.3	1.249	PASS	40	1.155
SL012822	Brain-specific serine protease 4	BSSP4/PRSS22	-0.02	-1.02	0.819	0.922	0	SL012822	4534-10_2	BSSP4	Q9GZN4	64063	PRSS22	Human	RFU	1445	1.219	PASS	40	1.15
SL008644	ADP-ribosyl cyclase/cyclic ADP-ribose hydrolase 2	BST1/BST1	-0.2	-1.15	0.495	0.747	0	SL008644	4535-50_2	BST1	Q10588	683	BST1	Human	RFU	8749.1	1.301	FAIL	40	1.432
SL009768	Chromobox protein homolog 5	CBX5/CBX5	0.13	1.09	0.224	0.521	0	SL009768	4540-11_2	CBX5	P45973	23468	CBX5	Human	RFU	575.9	1.028	PASS	40	0.903
SL014092	Cell adhesion molecule-related/down-regulated by oncogenes	CDON/CDON	0.31	1.24	0.0156	0.101	0	SL014092	4541-49_2	CDON	Q4KMG0	50937	CDON	Human	RFU	7832.8	1.167	PASS	1	1.182
SL001896	Clusterin	Clusterin/CLU	-0.61	-1.53	0.00014	0.00344	-1	SL001896	4542-24_2	Clusterin	P10909	1191	CLU	Human	RFU	891.85	1.285	PASS	0.005	1.188
SL014048	Collagen alpha-1(XXIII) chain	CONA1/COL23A1	-0.05	-1.03	0.583	0.798	0	SL014048	4543-65_2	CONA1	Q86Y22	91522	COL23A1	Human	RFU	335.35	1.126	PASS	40	1.002
SL004708	Connective tissue-activating peptide III	CTAP-III/PPBP	0.1	1.07	0.163	0.445	0	SL004708	4544-4_3	CTAP-III	P02775	5473	PPBP	Human	RFU	77438.1	0.889	PASS	0.005	0.996
SL006197	Mitochondrial import inner membrane translocase subunit TIM14	DnaJ homolog/DNAJC19	0	-1	0.985	0.994	0	SL006197	4545-53_3	DnaJ homolog	Q96DA6	131118	DNAJC19	Human	RFU	600.3	1.09	PASS	40	0.923
SL008822	EGF-like module-containing mucin-like hormone receptor-like 2	EMR2/EMR2	0.11	1.08	0.6	0.802	0	SL008822	4546-27_3	EMR2	Q9UHX3	30817	EMR2	Human	RFU	525.65	1.071	PASS	1	1.221
SL014071	Leucine-rich repeat transmembrane protein FLRT1	FLRT1/FLRT1	0.16	1.12	0.0943	0.323	0	SL014071	4547-59_2	FLRT1	Q9NZU1	23769	FLRT1	Human	RFU	680.5	1.143	PASS	40	1.005
SL005575	Galactoside 3(4)-L-fucosyltransferase	Fucosyltransferase 3/FUT3	0.17	1.12	0.16	0.444	0	SL005575	4548-4_2	Fucosyltransferase 3	P21217	2525	FUT3	Human	RFU	743.45	1.131	PASS	40	1.019
SL014008	Alpha-(1,3)-fucosyltransferase 5	FUT5/FUT5	0.54	1.46	0.00352	0.0345	0	SL014008	4549-78_2	FUT5	Q11128	2527	FUT5	Human	RFU	6289.45	1.029	PASS	40	1.04
SL014094	Probable G-protein coupled receptor 114	GP114/GPR114	0.06	1.04	0.414	0.69	0	SL014094	4551-72_3	GP114	Q8IZF4	221188	GPR114	Human	RFU	964.85	0.972	PASS	40	0.816
SL014129	Heparan-sulfate 6-O-sulfotransferase 1	H6ST1/HS6ST1	-0.03	-1.02	0.741	0.882	0	SL014129	4552-13_2	H6ST1	O60243	9394	HS6ST1	Human	RFU	313.25	1.047	PASS	40	0.917
SL014009	Hepatoma-derived growth factor-related protein 2	HDGR2/HDGFRP2	-0.07	-1.05	0.465	0.726	0	SL014009	4553-65_3	HDGR2	Q7Z4V5	84717	HDGFRP2	Human	RFU	559.85	1.067	PASS	40	0.915
SL013548	Interleukin-34	IL-34/IL34	0.11	1.08	0.248	0.545	0	SL013548	4556-10_2	IL-34	Q6ZMJ4	146433	IL34	Human	RFU	895.45	0.948	PASS	40	0.821
SL014111	Kin of IRRE-like protein 3	KIRR3/KIRREL3	0.04	1.03	0.573	0.793	0	SL014111	4557-61_2	KIRR3	Q8IZU9	84623	KIRREL3	Human	RFU	376.4	1.179	PASS	40	1.112
SL013969	Kynureninase	KYNU/KYNU	0.24	1.18	0.154	0.441	0	SL013969	4559-64_2	KYNU	Q16719	8942	KYNU	Human	RFU	896.7	1.063	PASS	40	1.058
SL004299	Baculoviral IAP repeat-containing protein 7 Isoform beta	Livin B/BIRC7	0.07	1.05	0.514	0.76	0	SL004299	4561-65_2	Livin B	Q96CA5	79444	BIRC7	Human	RFU	147.6	1.124	PASS	40	1.045
SL012457	Neurexophilin-1	NXPH1/NXPH1	0.03	1.02	0.819	0.922	0	SL012457	4562-1_2	NXPH1	P58417	30010	NXPH1	Human	RFU	3514.2	0.91	PASS	1	0.785
SL012108	1-phosphatidylinositol 4,5-bisphosphate phosphodiesterase gamma-1	PLCG1/PLCG1	-0.01	-1	0.956	0.98	0	SL012108	4563-61_2	PLCG1	P19174	5335	PLCG1	Human	RFU	413.75	0.894	PASS	40	0.843
SL006406	Plexin-C1	PLXC1/PLXNC1	0.01	1.01	0.921	0.965	0	SL006406	4564-2_2	PLXC1	O60486	10154	PLXNC1	Human	RFU	1019.9	1.017	PASS	1	0.972
SL013989	R-spondin-2	RSPO2/RSPO2	0.02	1.02	0.74	0.882	0	SL013989	4566-24_3	RSPO2	Q6UXX9	340419	RSPO2	Human	RFU	345.3	1.048	PASS	40	0.937
SL014468	SH2 domain-containing protein 1A	SH21A/SH2D1A	-0.43	-1.35	0.00605	0.0521	0	SL014468	4567-82_2	SH21A	O60880	4068	SH2D1A	Human	RFU	1811.35	1.952	FAIL	40	2
SL014070	SLIT and NTRK-like protein 5	SLIK5/SLITRK5	0.15	1.11	0.26	0.555	0	SL014070	4568-17_2	SLIK5	O94991	26050	SLITRK5	Human	RFU	3496.15	1.027	PASS	40	1.073
SL014091	VPS10 domain-containing receptor SorCS2	SORC2/SORCS2	0.39	1.31	0.0167	0.105	0	SL014091	4569-52_2	SORC2	Q96PQ0	57537	SORCS2	Human	RFU	731.5	1.226	PASS	40	1.15
SL011499	Pancreatic hormone	PH/PPY	0.13	1.09	0.599	0.802	0	SL011499	4588-1_2	PH	P01298	5539	PPY	Human	RFU	4151.25	1.243	PASS	40	1.079
SL011508	Pituitary adenylate cyclase-activating polypeptide 27	PACAP-27/ADCYAP1	-0.25	-1.19	0.00332	0.0335	0	SL011508	4593-11_1	PACAP-27	P18509	116	ADCYAP1	Human	RFU	1074.65	1.158	PASS	1	0.898
SL011498	Pituitary adenylate cyclase-activating polypeptide 38	PACAP-38/ADCYAP1	0.06	1.04	0.401	0.68	0	SL011498	4594-22_2	PACAP-38	P18509	116	ADCYAP1	Human	RFU	1066.75	1.181	PASS	40	1.128
SL000087	Interleukin-6	IL-6/IL6	0.32	1.25	0.0929	0.321	0	SL000087	4673-13_2	IL-6	P05231	3569	IL6	Human	RFU	540.35	1.167	PASS	40	1.199
SL008085	3-hydroxyisobutyrate dehydrogenase, mitochondrial	3HIDH/HIBADH	-0.08	-1.06	0.321	0.612	0	SL008085	4693-72_2	3HIDH	P31937	11112	HIBADH	Human	RFU	1816.65	1.042	PASS	40	1.064
SL001774	Fatty acid-binding protein, heart	FABP/FABP3	-0.18	-1.13	0.401	0.68	0	SL001774	4696-2_2	FABP	P05413	2170	FABP3	Human	RFU	2477.9	1.148	PASS	40	1.124
SL001726	Granulocyte-macrophage colony-stimulating factor	GM-CSF/CSF2	-0.04	-1.03	0.862	0.934	0	SL001726	4697-59_2	GM-CSF	P04141	1437	CSF2	Human	RFU	662.5	1.096	PASS	40	1.027
SL000597	Lymphotoxin-alpha	TNF-b/LTA	0.04	1.03	0.627	0.817	0	SL000597	4703-87_2	TNF-b	P01374	4049	LTA	Human	RFU	554.75	1.063	PASS	40	1.021
SL010830	Protein 4.1	41/EPB41	0.22	1.16	0.316	0.611	0	SL010830	4706-17_2	41	P11171	2035	EPB41	Human	RFU	2120.05	1.089	PASS	1	1.029
SL004253	Estradiol 17-beta-dehydrogenase 1	17-beta-HSD 1/HSD17B1	-0.26	-1.2	0.00337	0.0337	0	SL004253	4708-3_2	17-beta-HSD 1	P14061	3292	HSD17B1	Human	RFU	1584.8	1.163	PASS	1	0.918
SL005361	Apolipoprotein D	Apo D/APOD	-0.15	-1.11	0.0781	0.287	0	SL005361	4712-28_2	Apo D	P05090	347	APOD	Human	RFU	15139.6	1.109	PASS	1	0.865
SL000479	Interleukin-3	IL-3/IL3	-0.08	-1.06	0.425	0.7	0	SL000479	4717-55_2	IL-3	P08700	3562	IL3	Human	RFU	2048.95	1.067	PASS	40	0.914
SL007869	Peptidyl-prolyl cis-trans isomerase B	PPIB/PPIB	-0.11	-1.08	0.313	0.611	0	SL007869	4718-5_2	PPIB	P23284	5479	PPIB	Human	RFU	3243.8	1.136	PASS	1	0.914
SL003524	Protein disulfide-isomerase A3	Protein disulfide isomerase A3/PDIA3	-0.34	-1.27	0.000954	0.014	0	SL003524	4719-58_2	Protein disulfide isomerase A3	P30101	2923	PDIA3	Human	RFU	5721.35	1.296	PASS	1	0.912
SL006119	Trefoil factor 3	TFF3/TFF3	0.48	1.39	0.224	0.521	0	SL006119	4721-54_2	TFF3	Q07654	7033	TFF3	Human	RFU	17633.75	1.17	PASS	1	1.228
SL004742	Afamin	Afamin/AFM	-0.11	-1.08	0.432	0.703	0	SL004742	4763-31_3	Afamin	P43652	173	AFM	Human	RFU	34945.9	0.905	PASS	0.005	0.913
SL008590	Olfactomedin-4	Olfactomedin-4/OLFM4	-0.06	-1.04	0.495	0.747	0	SL008590	4769-10_3	Olfactomedin-4	Q6UX06	10562	OLFM4	Human	RFU	172.7	1.095	PASS	40	1.006
SL012754	Acid sphingomyelinase-like phosphodiesterase 3a	ASM3A/SMPDL3A	-0.44	-1.36	9.38e-05	0.00259	0	SL012754	4771-10_3	ASM3A	Q92484	10924	SMPDL3A	Human	RFU	17130.6	1.034	PASS	1	0.905
SL016129	Protein FAM107B	FAM107B/FAM107B	0.21	1.16	0.0655	0.26	0	SL016129	4774-62_3	FAM107B	Q9H098	83641	FAM107B	Human	RFU	2267.45	1.058	PASS	40	1.054
SL005572	Gelsolin	Gelsolin/GSN	-0.12	-1.08	0.277	0.572	0	SL005572	4775-34_3	Gelsolin	P06396	2934	GSN	Human	RFU	1125.2	0.846	PASS	0.005	0.93
SL000347	Corticosteroid-binding globulin	CBG/SERPINA6	0.1	1.07	0.283	0.575	0	SL000347	4785-30_3	CBG	P08185	866	SERPINA6	Human	RFU	1098.5	1.17	PASS	40	1.035
SL007871	UMP-CMP kinase	Cytidylate kinase/CMPK1	-0.35	-1.27	0.000879	0.0131	0	SL007871	4786-58_3	Cytidylate kinase	P30085	51727	CMPK1	Human	RFU	7207.8	1.118	PASS	1	0.922
SL016148	gp41 C34 peptide, HIV	C34 gp41 HIV Fragment/Human-virus	-0.02	-1.01	0.74	0.882	0	SL016148	4792-51_2	C34 gp41 HIV Fragment	Q70626	null	Human-virus	isolate LW123	RFU	1465.1	1.166	PASS	40	1.073
SL007153	Lactoperoxidase	PERL/LPO	0.29	1.22	0.192	0.483	0	SL007153	4801-13_3	PERL	P22079	4025	LPO	Human	RFU	1379.1	1.081	PASS	40	1.096
SL008072	Collagen alpha-1(VIII) chain	CO8A1/COL8A1	-0.11	-1.08	0.606	0.805	0	SL008072	4807-13_3	CO8A1	P27658	1295	COL8A1	Human	RFU	3069.7	1.085	PASS	40	1.048
SL004739	Inter-alpha-trypsin inhibitor heavy chain H4	ITI heavy chain H4/ITIH4	-0.37	-1.29	0.32	0.612	0	SL004739	4811-33_3	ITI heavy chain H4	Q14624	3700	ITIH4	Human	RFU	24681.4	1.101	PASS	0.005	1.137
SL016128	Thioredoxin domain-containing protein 12	TXD12/TXNDC12	0.29	1.22	0.00656	0.0544	0	SL016128	4815-25_3	TXD12	O95881	51060	TXNDC12	Human	RFU	5038.95	1.239	PASS	1	1.15
SL001737	14-3-3 protein sigma	STRATIFIN/SFN	-0.2	-1.14	0.0301	0.161	0	SL001737	4829-43_6	STRATIFIN	P31947	2810	SFN	Human	RFU	1709.95	1.181	PASS	1	1.024
SL002823	L-Selectin	sL-Selectin/SELL	0.2	1.15	0.0631	0.254	0	SL002823	4831-4_2	sL-Selectin	P14151	6402	SELL	Human	RFU	6191.05	0.942	PASS	0.005	0.926
SL004156	Tumor necrosis factor receptor superfamily member 10A	TRAIL R1/TNFRSF10A	0.07	1.05	0.536	0.775	0	SL004156	4832-75_2	TRAIL R1	O00220	8797	TNFRSF10A	Human	RFU	2293.25	1.133	PASS	40	0.949
SL002654	Ephrin type-A receptor 2	Epithelial cell kinase/EPHA2	-0.11	-1.08	0.234	0.534	0	SL002654	4834-61_2	Epithelial cell kinase	P29317	1969	EPHA2	Human	RFU	2774.5	1.044	PASS	40	1.085
SL001729	Granulocyte colony-stimulating factor	G-CSF/CSF3	-0.17	-1.13	0.155	0.442	0	SL001729	4840-73_1	G-CSF	P09919	1440	CSF3	Human	RFU	1921.3	1.057	PASS	40	1.009
SL000070	Glypican-3	Glypican 3/GPC3	0.04	1.03	0.76	0.892	0	SL000070	4842-62_2	Glypican 3	P51654	2719	GPC3	Human	RFU	1176.6	1.065	PASS	40	1.049
SL000125	Interleukin-1 alpha	IL-1a/IL1A	0.43	1.35	0.314	0.611	0	SL000125	4851-25_1	IL-1a	P01583	3552	IL1A	Human	RFU	1376.6	1.175	PASS	40	1.125
SL004080	Bone morphogenetic protein receptor type-1A	BMPR1A/BMPR1A	-0.09	-1.06	0.332	0.62	0	SL004080	4859-6_1	BMPR1A	P36894	657	BMPR1A	Human	RFU	548.55	1.175	PASS	40	0.976
SL004133	Bone morphogenetic protein receptor type-2	BMP RII/BMPR2	0.09	1.07	0.483	0.737	0	SL004133	4862-63_1	BMP RII	Q13873	659	BMPR2	Human	RFU	709.1	1.059	PASS	40	0.947
SL004160	BDNF/NT-3 growth factors receptor	TrkB/NTRK2	-0.05	-1.03	0.609	0.808	0	SL004160	4866-59_2	TrkB	Q16620	4915	NTRK2	Human	RFU	777.2	1.16	PASS	1	1.266
SL003310	Vascular endothelial growth factor A, isoform 121	VEGF121/VEGFA	-0.41	-1.33	0.116	0.364	0	SL003310	4867-15_2	VEGF121	P15692	7422	VEGFA	Human	RFU	2667.6	1.141	PASS	40	1.047
SL000003	Angiogenin	Angiogenin/ANG	-0.08	-1.06	0.466	0.726	0	SL000003	4874-3_1	Angiogenin	P03950	283	ANG	Human	RFU	3701.05	0.881	PASS	0.005	0.956
SL003362	Complement C3d fragment	C3d/C3	-0.18	-1.13	0.546	0.777	0	SL003362	4875-73_1	C3d	P01024	718	C3	Human	RFU	654.9	1.1	PASS	40	0.986
SL000357	Coagulation factor IX	Coagulation Factor IX/F9	-0.14	-1.1	0.199	0.491	0	SL000357	4876-32_1	Coagulation Factor IX	P00740	2158	F9	Human	RFU	12904.2	0.887	PASS	0.005	0.993
SL000360	Coagulation Factor X	Coagulation Factor X/F10	0.09	1.07	0.444	0.71	0	SL000360	4878-3_1	Coagulation Factor X	P00742	2159	F10	Human	RFU	14705.1	1.204	PASS	0.005	1.088
SL007756	Growth/differentiation factor 2	GDF2/GDF2	-0.68	-1.61	9.6e-06	0.000471	-1	SL007756	4880-21_1	GDF2	Q9UK05	2658	GDF2	Human	RFU	906.65	1.118	PASS	40	1.072
SL000021	Insulin	Insulin/INS	0.26	1.2	0.18	0.465	0	SL000021	4883-56_2	Insulin	P01308	3630	INS	Human	RFU	253.2	1.199	PASS	40	1.251
SL000516	C-C motif chemokine 7	MCP-3/CCL7	-0.32	-1.25	0.0911	0.319	0	SL000516	4886-3_1	MCP-3	P80098	6354	CCL7	Human	RFU	1746.5	1.051	PASS	40	1.049
SL009951	Protein Wnt-7a	WNT7A/WNT7A	0.18	1.14	0.347	0.632	0	SL009951	4889-82_1	WNT7A	O00755	7476	WNT7A	Human	RFU	399.85	1.091	PASS	40	0.989
SL003461	Corticotropin	ACTH/POMC	-0.02	-1.02	0.771	0.896	0	SL003461	4890-10_1	ACTH	P01189	5443	POMC	Human	RFU	582.95	1.101	PASS	40	1.083
SL000433	Glucagon	Glucagon/GCG	-0.44	-1.35	0.156	0.442	0	SL000433	4891-50_1	Glucagon	P01275	2641	GCG	Human	RFU	3600.5	1.32	PASS	40	1.251
SL000313	C3a anaphylatoxin	C3a/C3	-1	-1.99	0.0328	0.169	0	SL000313	4900-8_1	C3a	P01024	718	C3	Human	RFU	833.4	1.736	FAIL	0.005	1.491
SL003657	Calcineurin	Calcineurin/PPP3CA PPP3R1	0.31	1.24	0.0152	0.0999	0	SL003657	4903-72_1	Calcineurin	Q08209 P63098	5530 5534	PPP3CA PPP3R1	Human	RFU	626.5	1.083	PASS	1	1.023
SL003710	Caspase-2	Caspase-2/CASP2	-0.13	-1.09	0.107	0.347	0	SL003710	4904-7_1	Caspase-2	P42575	835	CASP2	Human	RFU	387.95	1.139	PASS	40	1.051
SL004814	Coactosin-like protein	Coactosin-like protein/COTL1	0.1	1.07	0.288	0.579	0	SL004814	4905-63_1	Coactosin-like protein	Q14019	23406	COTL1	Human	RFU	3515.95	1.143	PASS	1	1
SL000622	Coagulation Factor V	Coagulation Factor V/F5	0.25	1.19	0.102	0.338	0	SL000622	4906-35_1	Coagulation Factor V	P12259	2153	F5	Human	RFU	9582.35	1.034	PASS	0.005	1.068
SL000022	D-dimer	D-dimer/FGA FGB FGG	0.23	1.17	0.169	0.457	0	SL000022	4907-56_1	D-dimer	P02671 P02675 P02679	2243 2244 2266	FGA FGB FGG	Human	RFU	2107.2	1.232	PASS	1	1.041
SL004482	Endoglin	Endoglin/ENG	0.08	1.06	0.563	0.785	0	SL004482	4908-6_1	Endoglin	P17813	2022	ENG	Human	RFU	3438.5	1.256	PASS	40	1.363
SL005167	Galectin-8	Galectin-8/LGALS8	-0.08	-1.06	0.106	0.346	0	SL005167	4909-68_1	Galectin-8	O00214	3964	LGALS8	Human	RFU	418.9	1.144	PASS	40	0.985
SL004064	Phospholipase A2	GIB/PLA2G1B	-0.45	-1.37	0.0534	0.233	0	SL004064	4910-21_1	GIB	P04054	5319	PLA2G1B	Human	RFU	1052.35	1.025	PASS	40	1.146
SL003643	Glutathione S-transferase P	Glutathione S-transferase Pi/GSTP1	-0.3	-1.23	0.000187	0.00449	0	SL003643	4911-49_2	Glutathione S-transferase Pi	P09211	2950	GSTP1	Human	RFU	732	1.198	PASS	1	1.082
SL000280	Aspartate aminotransferase, cytoplasmic	GOT1/GOT1	-0.01	-1	0.969	0.988	0	SL000280	4912-17_1	GOT1	P17174	2805	GOT1	Human	RFU	3462.55	1.168	PASS	1	0.986
SL003300	C-C motif chemokine 16	HCC-4/CCL16	0.04	1.03	0.863	0.934	0	SL003300	4913-78_1	HCC-4	O15467	6360	CCL16	Human	RFU	35430.9	1.001	PASS	1	1.071
SL001766	Human Chorionic Gonadotropin	HCG/CGA CGB	-1.48	-2.78	0.00238	0.0269	-1	SL001766	4914-10_1	HCG	P01215,P01233	1081 1082	CGA CGB	Human	RFU	2898.45	1.121	PASS	40	1.124
SL000836	Hemoglobin	Hemoglobin/HBA1 HBB	0.58	1.5	0.0153	0.0999	0	SL000836	4915-64_2	Hemoglobin	P69905, P68871	3039 3043	HBA1 HBB	Human	RFU	911.9	1.471	PASS	1	1.363
SL000460	Immunoglobulin D	IgD/IGHD IGK@ IGL@	0.69	1.61	0.319	0.612	0	SL000460	4916-2_1	IgD	P01880	3495 50802 3535	IGHD IGK@ IGL@	Human	RFU	21314.4	1.102	PASS	1	1.007
SL003182	Integrin alpha-V: beta-5 complex	Integrin aVb5/ITGAV ITGB5	-0.74	-1.67	0.0537	0.233	0	SL003182	4917-62_1	Integrin aVb5	P06756, P18084	3685 3693	ITGAV ITGB5	Human	RFU	18389.65	1.001	PASS	40	0.997
SL004714	Leukemia inhibitory factor receptor	LIF sR/LIFR	-0.06	-1.04	0.651	0.829	0	SL004714	4919-56_2	LIF sR	P42702	3977	LIFR	Human	RFU	909.4	1.122	PASS	40	1.036
SL000510	Lysozyme C	Lysozyme/LYZ	0.28	1.22	0.054	0.233	0	SL000510	4920-10_1	Lysozyme	P61626	4069	LYZ	Human	RFU	453.8	1.204	PASS	0.005	1.091
SL003189	C-C motif chemokine 19	MIP-3b/CCL19	-0.06	-1.04	0.767	0.893	0	SL003189	4922-13_1	MIP-3b	Q99731	6363	CCL19	Human	RFU	1260.15	1.094	PASS	40	1.053
SL005201	Muellerian-inhibiting factor	MIS/AMH	0.05	1.03	0.742	0.883	0	SL005201	4923-79_1	MIS	P03971	268	AMH	Human	RFU	1007.6	1.451	PASS	0.005	1.04
SL000521	Interstitial collagenase	MMP-1/MMP1	0.27	1.2	0.402	0.68	0	SL000521	4924-32_1	MMP-1	P03956	4312	MMP1	Human	RFU	3861.6	1.164	PASS	1	1.109
SL000523	Collagenase 3	MMP-13/MMP13	0.17	1.13	0.444	0.71	0	SL000523	4925-54_2	MMP-13	P45452	4322	MMP13	Human	RFU	1074.75	1.139	PASS	40	1.033
SL005102	Sex hormone-binding globulin	SHBG/SHBG	0.13	1.09	0.685	0.85	0	SL005102	4929-55_1	SHBG	P04278	6462	SHBG	Human	RFU	7437.7	0.878	PASS	0.005	0.979
SL005789	Stanniocalcin-1	Stanniocalcin-1/STC1	-0.13	-1.1	0.368	0.648	0	SL005789	4930-21_1	Stanniocalcin-1	P52823	6781	STC1	Human	RFU	2237.6	1.005	PASS	1	1.069
SL000024	Tissue Factor	TF/F3	-0.59	-1.51	4e-05	0.00141	-1	SL000024	4931-59_1	TF	P13726	2152	F3	Human	RFU	1146.65	0.99	PASS	40	0.949
SL000139	Epiregulin	EPI/EREG	0.01	1	0.969	0.988	0	SL000139	4956-2_1	EPI	O14944	2069	EREG	Human	RFU	1942.9	1.124	PASS	40	1.057
SL004605	40S ribosomal protein SA	40S ribosomal protein SA/RPSA	-0.24	-1.18	0.000635	0.011	0	SL004605	4957-1_2	40S ribosomal protein SA	P08865	3921	RPSA	Human	RFU	1687.5	1.327	PASS	1	1.097
SL004925	Anterior gradient protein 2 homolog	AGR2/AGR2	-0.1	-1.07	0.158	0.444	0	SL004925	4959-2_1	AGR2	O95994	10551	AGR2	Human	RFU	1510.35	1.079	PASS	40	0.899
SL004208	Annexin A1	annexin I/ANXA1	0.03	1.02	0.86	0.934	0	SL004208	4960-72_1	annexin I	P04083	301	ANXA1	Human	RFU	1710.95	1.066	PASS	1	1
SL004209	Annexin A2	annexin II/ANXA2	-0.48	-1.4	6.6e-05	0.00196	0	SL004209	4961-17_1	annexin II	P07355	302	ANXA2	Human	RFU	3747.45	1.08	PASS	40	1.121
SL012538	Cerebral dopamine neurotrophic factor	ARMEL/CDNF	-0.08	-1.06	0.444	0.71	0	SL012538	4962-52_1	ARMEL	Q49AH0	441549	CDNF	Human	RFU	3807.65	1.084	PASS	40	1.041
SL011708	cAMP-regulated phosphoprotein 19	ARP19/ARPP19	-0.1	-1.08	0.335	0.62	0	SL011708	4963-19_1	ARP19	P56211	10776	ARPP19	Human	RFU	459.6	1.124	PASS	40	1.038
SL007729	Endoplasmic reticulum aminopeptidase 1	ARTS1/ERAP1	0.08	1.05	0.777	0.898	0	SL007729	4964-67_1	ARTS1	Q9NZ08	51752	ERAP1	Human	RFU	74301.85	0.87	PASS	40	0.931
SL005675	ATP synthase subunit beta, mitochondrial	ATP synthase beta chain/ATP5B	-0.04	-1.03	0.717	0.871	0	SL005675	4965-27_1	ATP synthase beta chain	P06576	506	ATP5B	Human	RFU	15973.55	1.078	PASS	40	0.988
SL008177	Complement component 1 Q subcomponent-binding protein, mitochondrial	C1QBP/C1QBP	-0.05	-1.03	0.521	0.766	0	SL008177	4967-1_1	C1QBP	Q07021	708	C1QBP	Human	RFU	19196.6	1.06	PASS	1	0.871
SL008099	Macrophage-capping protein	CAPG/CAPG	-0.11	-1.08	0.597	0.802	0	SL008099	4968-50_1	CAPG	P40121	822	CAPG	Human	RFU	907.45	1.19	PASS	40	1.028
SL004866	Carbonic anhydrase 1	Carbonic anhydrase I/CA1	0.94	1.92	0.00124	0.0169	1	SL004866	4969-2_1	Carbonic anhydrase I	P00915	759	CA1	Human	RFU	13428.35	1.062	PASS	1	1.095
SL000339	Carbonic anhydrase 2	carbonic anhydrase II/CA2	0.02	1.01	0.847	0.928	0	SL000339	4970-55_1	carbonic anhydrase II	P00918	760	CA2	Human	RFU	404.7	1.09	PASS	40	0.997
SL008380	Cathepsin Z	CATZ/CTSZ	0.02	1.01	0.891	0.951	0	SL008380	4971-1_1	CATZ	Q9UBR2	1522	CTSZ	Human	RFU	4585.7	1.081	PASS	1	1.057
SL003728	Baculoviral IAP repeat-containing protein 3	cIAP-2/BIRC3	-0.11	-1.08	0.221	0.519	0	SL003728	4973-18_1	cIAP-2	Q13489	330	BIRC3	Human	RFU	314.2	1.039	PASS	40	0.981
SL013240	Adapter molecule crk	CRK/CRK	-0.4	-1.32	0.01	0.0752	0	SL013240	4976-57_1	CRK	P46108	1398	CRK	Human	RFU	5699.45	1.066	PASS	40	1.099
SL011628	Drebrin-like protein	DBNL/DBNL	0.11	1.08	0.397	0.679	0	SL011628	4978-54_2	DBNL	Q9UJU6	28988	DBNL	Human	RFU	1541.9	1.409	PASS	1	1.222
SL008178	Dermatopontin	DERM/DPT	-0.16	-1.12	0.316	0.611	0	SL008178	4979-34_2	DERM	Q07507	1805	DPT	Human	RFU	1864.2	1.306	PASS	1	1.223
SL008709	Desmocollin-3	DSC3/DSC3	0.13	1.09	0.332	0.62	0	SL008709	4981-6_1	DSC3	Q14574	1825	DSC3	Human	RFU	409.05	1.251	PASS	40	1.27
SL004458	Elafin	Elafin/PI3	-0.05	-1.03	0.786	0.904	0	SL004458	4982-54_1	Elafin	P19957	5266	PI3	Human	RFU	9561.1	1.214	PASS	1	1.135
SL003522	Endoplasmic reticulum resident protein 29	ERP29/ERP29	0.18	1.13	0.217	0.515	0	SL003522	4983-6_1	ERP29	P30040	10961	ERP29	Human	RFU	5787.4	0.952	PASS	0.005	0.808
SL006378	S-formylglutathione hydrolase	Esterase D/ESD	0.3	1.23	0.000339	0.00667	0	SL006378	4984-83_1	Esterase D	P10768	2098	ESD	Human	RFU	1501.1	1.083	PASS	1	0.908
SL005352	Fatty acid-binding protein, epidermal	FABPE/FABP5	-0.02	-1.02	0.741	0.882	0	SL005352	4985-11_1	FABPE	Q01469	2171	FABP5	Human	RFU	446.95	1.185	PASS	1	1.092
SL012248	Focal adhesion kinase 1	FAK1/PTK2	0.26	1.2	0.0756	0.282	0	SL012248	4986-59_1	FAK1	Q05397	5747	PTK2	Human	RFU	303	1.209	PASS	40	1.124
SL010373	Immunoglobulin alpha Fc receptor	FCAR/FCAR	0.13	1.1	0.24	0.541	0	SL010373	4987-17_1	FCAR	P24071	2204	FCAR	Human	RFU	271.25	1.176	PASS	40	1.14
SL002036	Fibroblast growth factor receptor 4	FGFR4/FGFR4	0	1	0.962	0.984	0	SL002036	4988-49_2	FGFR4	P22455	2264	FGFR4	Human	RFU	1370.8	1.122	PASS	1	1.036
SL003341	Fibrinogen gamma chain	Fibrinogen g-chain dimer/FGG	0.24	1.18	0.272	0.567	0	SL003341	4989-7_1	Fibrinogen g-chain dimer	P02679	2266	FGG	Human	RFU	7172.15	1.286	PASS	1	0.971
SL006460	Platelet glycoprotein Ib alpha chain	GP1BA/GP1BA	-0.15	-1.11	0.163	0.446	0	SL006460	4990-87_1	GP1BA	P07359	2811	GP1BA	Human	RFU	1321.25	1.118	PASS	1	1.077
SL012469	Glypican-5	GPC5/GPC5	-0.02	-1.02	0.901	0.955	0	SL012469	4991-12_1	GPC5	P78333	2262	GPC5	Human	RFU	1228.55	0.994	PASS	40	1.068
SL007173	Granulins	GRN/GRN	0.12	1.08	0.285	0.578	0	SL007173	4992-49_1	GRN	P28799	2896	GRN	Human	RFU	26237.4	1.095	PASS	1	1.092
SL000670	Glutathione S-transferase A3	GSTA3/GSTA3	-0.6	-1.51	0.00548	0.0487	-1	SL000670	4993-16_1	GSTA3	Q16772	2940	GSTA3	Human	RFU	334.8	1.176	PASS	40	0.904
SL002756	Heterogeneous nuclear ribonucleoprotein K	hnRNP K/HNRNPK	0.02	1.01	0.941	0.977	0	SL002756	4994-178_1	hnRNP K	P61978	3190	HNRNPK	Human	RFU	403.35	1.196	PASS	40	1.124
SL003930	15-hydroxyprostaglandin dehydrogenase [NAD(+)]	HPG-/HPGD	0.03	1.02	0.743	0.883	0	SL003930	4995-16_1	HPG-	P15428	3248	HPGD	Human	RFU	11457.5	1.313	PASS	1	1.188
SL006448	Histidine-rich glycoprotein	HRG/HRG	0.17	1.13	0.341	0.628	0	SL006448	4996-66_1	HRG	P04196	3273	HRG	Human	RFU	2540.2	1.342	PASS	0.005	1.391
SL011616	Eukaryotic initiation factor 4A-III	IF4A3/EIF4A3	0.24	1.18	0.0101	0.0752	0	SL011616	4997-19_1	IF4A3	P38919	9775	EIF4A3	Human	RFU	523.05	1.144	PASS	40	1.071
SL007025	Tyrosine-protein kinase JAK2	JAK2/JAK2	-0.43	-1.35	0.431	0.703	0	SL007025	4998-50_1	JAK2	O60674	3717	JAK2	Human	RFU	13771.05	1.138	PASS	1	1.074
SL006522	Galectin-3-binding protein	LG3BP/LGALS3BP	-0.54	-1.46	0.168	0.454	0	SL006522	5000-52_1	LG3BP	Q08380	3959	LGALS3BP	Human	RFU	890.65	1.266	PASS	1	1.203
SL001973	Mammaglobin-B	Mammaglobin 2/SCGB2A1	0	1	0.952	0.98	0	SL001973	5001-6_2	Mammaglobin 2	O75556	4246	SCGB2A1	Human	RFU	38690	1.134	PASS	1	0.976
SL002646	Matrix metalloproteinase-14	MMP-14/MMP14	0	-1	0.977	0.991	0	SL002646	5002-76_1	MMP-14	P50281	4323	MMP14	Human	RFU	1351.95	1.049	PASS	40	0.942
SL007453	Mitogen-activated protein kinase 11	MK11/MAPK11	-0.17	-1.13	0.197	0.489	0	SL007453	5004-69_1	MK11	Q15759	5600	MAPK11	Human	RFU	817.15	1.101	PASS	40	1.011
SL007281	Mitogen-activated protein kinase 12	MK12/MAPK12	-0.11	-1.08	0.15	0.432	0	SL007281	5005-4_1	MK12	P53778	6300	MAPK12	Human	RFU	484.5	1.187	PASS	40	1.107
SL006993	Mitogen-activated protein kinase 13	MK13/MAPK13	0.05	1.04	0.773	0.896	0	SL006993	5006-71_1	MK13	O15264	5603	MAPK13	Human	RFU	575.65	1.106	PASS	40	0.983
SL006920	Mitogen-activated protein kinase 14	MAPK14/MAPK14	0.17	1.12	0.0944	0.323	0	SL006920	5007-1_1	MAPK14	Q16539	1432	MAPK14	Human	RFU	734.45	1.082	PASS	1	1.084
SL001815	Superoxide dismutase [Mn], mitochondrial	Mn SOD/SOD2	0.03	1.02	0.74	0.882	0	SL001815	5008-51_1	Mn SOD	P04179	6648	SOD2	Human	RFU	42504.4	1.041	PASS	1	0.887
SL005846	Moesin	Moesin/MSN	-0.42	-1.34	0.000966	0.014	0	SL005846	5009-11_1	Moesin	P26038	4478	MSN	Human	RFU	952.05	1.136	PASS	40	0.994
SL003685	Nicotinamide phosphoribosyltransferase	PBEF/NAMPT	-0.61	-1.52	0.0174	0.106	0	SL003685	5011-11_1	PBEF	P43490	10135	NAMPT	Human	RFU	1303.15	1.212	PASS	40	1.137
SL004296	Adenylate kinase isoenzyme 1	Myokinase, human/AK1	1.36	2.56	0.000357	0.00683	1	SL004296	5012-67_1	Myokinase, human	P00568	203	AK1	Human	RFU	11213.85	1.013	PASS	1	0.991
SL004915	Chloride intracellular channel protein 1	NCC27/CLIC1	0.54	1.45	2.75e-05	0.00111	0	SL004915	5013-2_1	NCC27	O00299	1192	CLIC1	Human	RFU	2541.1	1.146	PASS	1	0.99
SL006091	Cytoplasmic protein NCK1	NCK1/NCK1	-0.59	-1.5	2.15e-06	0.000135	-1	SL006091	5014-49_1	NCK1	P16333	4690	NCK1	Human	RFU	1352.2	1.122	PASS	40	0.972
SL003440	Platelet-activating factor acetylhydrolase	PAFAH/PLA2G7	0	-1	0.965	0.986	0	SL003440	5015-15_1	PAFAH	Q13093	7941	PLA2G7	Human	RFU	1210.2	0.905	PASS	0.005	0.793
SL008933	Protein DJ-1	PARK7/PARK7	0.3	1.24	0.453	0.717	0	SL008933	5016-61_2	PARK7	Q99497	11315	PARK7	Human	RFU	763.85	1.258	PASS	40	1.204
SL004932	Peroxiredoxin-5, mitochondrial	Peroxiredoxin-5/PRDX5	-0.03	-1.02	0.681	0.847	0	SL004932	5017-19_1	Peroxiredoxin-5	P30044	25824	PRDX5	Human	RFU	628	1.14	PASS	40	1.126
SL005694	Peroxiredoxin-6	Peroxiredoxin-6/PRDX6	0.56	1.47	0.0229	0.129	0	SL005694	5018-68_1	Peroxiredoxin-6	P30041	9588	PRDX6	Human	RFU	20778.45	1.08	PASS	1	1.012
SL002803	Ubiquitin carboxyl-terminal hydrolase isozyme L1	PGP9.5/UCHL1	-0.56	-1.48	7.08e-05	0.00205	0	SL002803	5019-16_2	PGP9.5	P09936	7345	UCHL1	Human	RFU	1956	1.249	PASS	1	1.109
SL003653	Phosphoglycerate kinase 1	phosphoglycerate kinase 1/PGK1	0.11	1.08	0.185	0.476	0	SL003653	5020-50_1	phosphoglycerate kinase 1	P00558	5230	PGK1	Human	RFU	6415	1.183	PASS	1	1.029
SL004914	Inorganic pyrophosphatase	PPase/PPA1	0.07	1.05	0.541	0.775	0	SL004914	5021-13_1	PPase	Q15181	5464	PPA1	Human	RFU	64999.65	0.991	PASS	1	0.897
SL008176	Proteasome activator complex subunit 1	PSME1/PSME1	0.09	1.07	0.545	0.775	0	SL008176	5022-61_1	PSME1	Q06323	5720	PSME1	Human	RFU	2174.5	1.183	PASS	1	1.187
SL009792	Adenylosuccinate lyase	PUR8/ADSL	0.87	1.83	0.00459	0.0432	1	SL009792	5023-23_1	PUR8	P30566	158	ADSL	Human	RFU	5385.65	1.163	PASS	40	1.052
SL002522	Retinoblastoma-associated protein	Rb/RB1	-0.32	-1.25	0.0222	0.128	0	SL002522	5024-67_1	Rb	P06400	5925	RB1	Human	RFU	2075.1	0.985	PASS	40	0.82
SL008059	40S ribosomal protein S3	RS3/RPS3	0.15	1.11	0.125	0.383	0	SL008059	5026-66_1	RS3	P23396	6188	RPS3	Human	RFU	354.5	1.193	PASS	40	1.088
SL005764	Scavenger receptor cysteine-rich type 1 protein M130	sCD163/CD163	-0.12	-1.09	0.533	0.774	0	SL005764	5028-59_1	sCD163	Q86VB7	9332	CD163	Human	RFU	3012.7	1.064	PASS	1	1.136
SL006528	Seprase	SEPR/FAP	-0.01	-1.01	0.937	0.975	0	SL006528	5029-3_1	SEPR	Q12884	2191	FAP	Human	RFU	964.55	1.099	PASS	1	0.964
SL006629	NAD-dependent protein deacetylase sirtuin-2	SIRT2/SIRT2	0.02	1.02	0.935	0.975	0	SL006629	5030-52_1	SIRT2	Q8IXJ6	22933	SIRT2	Human	RFU	6391.95	1.067	PASS	40	0.932
SL008190	Spectrin alpha chain, non-erythrocytic 1	SPTA2/SPTAN1	-0.04	-1.03	0.846	0.928	0	SL008190	5031-10_1	SPTA2	Q13813	6709	SPTAN1	Human	RFU	232	1.123	PASS	40	1.123
SL009868	FACT complex subunit SSRP1	SSRP1/SSRP1	0.29	1.22	0.178	0.464	0	SL009868	5032-64_1	SSRP1	Q08945	6749	SSRP1	Human	RFU	447.2	1.19	PASS	40	1.057
SL004737	Tropomyosin alpha-1 chain	Tropomyosin 1 alpha chain/TPM1	0.15	1.11	0.277	0.572	0	SL004737	5033-27_1	Tropomyosin 1 alpha chain	P09493	7168	TPM1	Human	RFU	1847.95	1.163	PASS	40	1.058
SL010388	Trypsin-2	Trypsin 2/PRSS2	-0.74	-1.67	0.0202	0.119	0	SL010388	5034-79_1	Trypsin 2	P07478	5645	PRSS2	Human	RFU	1665.25	1.212	PASS	1	1.183
SL000142	Thymidylate synthase	TS/TYMS	0.06	1.04	0.64	0.826	0	SL000142	5035-7_1	TS	P04818	7298	TYMS	Human	RFU	620.4	1.156	PASS	40	0.999
SL004782	Tumor necrosis factor-inducible gene 6 protein	TSG-6/TNFAIP6	0.34	1.27	0.013	0.0928	0	SL004782	5036-50_1	TSG-6	P98066	7130	TNFAIP6	Human	RFU	1327.4	1.167	PASS	40	1.136
SL007464	Anti-Muellerian hormone type-2 receptor	AMHR2/AMHR2	0.14	1.1	0.162	0.445	0	SL007464	5059-8_3	AMHR2	Q16671	269	AMHR2	Human	RFU	117824.25	0.887	PASS	0.005	0.889
SL004852	Programmed cell death 1 ligand 1	B7-H1/CD274	-0.32	-1.25	0.268	0.565	0	SL004852	5060-62_3	B7-H1	Q9NZQ7	29126	CD274	Human	RFU	1706.25	1.144	PASS	40	1.189
SL004853	ICOS ligand	B7-H2/ICOSLG	0.18	1.13	0.432	0.703	0	SL004853	5061-27_3	B7-H2	O75144	23308	ICOSLG	Human	RFU	2057.2	1.217	PASS	1	1.088
SL011100	CD226 antigen	CD226/CD226	-0.11	-1.08	0.419	0.695	0	SL011100	5062-60_3	CD226	Q15762	10666	CD226	Human	RFU	1410.15	1.14	PASS	40	1.07
SL014270	CMRF35-like molecule 6	CLM6/CD300C	0.13	1.09	0.29	0.582	0	SL014270	5066-134_3	CLM6	Q08708	10871	CD300C	Human	RFU	3771.35	1.494	FAIL	1	1.381
SL014208	Cytotoxic and regulatory T-cell molecule	CRTAM/CRTAM	-0.23	-1.17	0.238	0.537	0	SL014208	5068-54_3	CRTAM	O95727	56253	CRTAM	Human	RFU	703.9	1.165	PASS	40	1.041
SL004556	Complement decay-accelerating factor	DAF/CD55	0.22	1.17	0.21	0.502	0	SL004556	5069-9_3	DAF	P08174	1604	CD55	Human	RFU	15806.05	1.171	PASS	1	1.12
SL003739	Tumor necrosis factor receptor superfamily member 6B	DcR3/TNFRSF6B	-0.03	-1.02	0.799	0.914	0	SL003739	5070-76_3	DcR3	O95407	8771	TNFRSF6B	Human	RFU	591.1	1.146	PASS	40	1.022
SL004857	Desmoglein-2	Desmoglein-2/DSG2	0.23	1.18	0.115	0.364	0	SL004857	5071-3_3	Desmoglein-2	Q14126	1829	DSG2	Human	RFU	59558.2	0.979	PASS	0.005	1.022
SL004791	Tumor necrosis factor receptor superfamily member 25	DR3/TNFRSF25	0.1	1.07	0.678	0.847	0	SL004791	5073-30_2	DR3	Q93038	8718	TNFRSF25	Human	RFU	10747.4	0.986	PASS	0.005	0.991
SL014294	Ephrin type-A receptor 10	EPHAA/EPHA10	-0.07	-1.05	0.193	0.484	0	SL014294	5076-53_2	EPHAA	Q5JZY3	284656	EPHA10	Human	RFU	431.05	1.059	PASS	40	0.935
SL007179	Ephrin type-B receptor 2	EPHB2/EPHB2	0.05	1.03	0.587	0.798	0	SL007179	5077-28_3	EPHB2	P29323	2048	EPHB2	Human	RFU	521.3	1.158	PASS	1	1.063
SL008414	Ephrin type-B receptor 6	EphB6/EPHB6	0.03	1.02	0.722	0.874	0	SL008414	5078-82_3	EphB6	O15197	2051	EPHB6	Human	RFU	1904.8	1.017	PASS	1	0.974
SL004859	Tumor necrosis factor receptor superfamily member 18	GITR/TNFRSF18	-0.05	-1.03	0.569	0.79	0	SL004859	5079-11_3	GITR	Q9Y5U5	8784	TNFRSF18	Human	RFU	969.8	1.06	PASS	40	0.948
SL007429	Transmembrane glycoprotein NMB	GPNMB/GPNMB	0.03	1.02	0.853	0.93	0	SL007429	5080-131_3	GPNMB	Q14956	10457	GPNMB	Human	RFU	8788.25	1.305	PASS	1	1.102
SL004849	X-linked interleukin-1 receptor accessory protein-like 2	IL-1 sR9/IL1RAPL2	0.08	1.06	0.263	0.557	0	SL004849	5082-51_3	IL-1 sR9	Q9NP60	26280	IL1RAPL2	Human	RFU	1117.3	1.209	PASS	1	1.018
SL005174	interleukin-17 receptor B	IL-17B R/IL17RB	0.25	1.19	0.0812	0.295	0	SL005174	5084-154_3	IL-17B R	Q9NRM6	55540	IL17RB	Human	RFU	1272.25	1.189	PASS	1	1.046
SL005181	Interleukin-20 receptor subunit alpha	IL-20 Ra/IL20RA	0	-1	0.968	0.988	0	SL005181	5085-18_3	IL-20 Ra	Q9UHF4	53832	IL20RA	Human	RFU	413.3	1.147	PASS	40	1.082
SL005183	Interleukin-22 receptor subunit alpha-2	IL-22BP/IL22RA2	0.36	1.28	0.0238	0.133	0	SL005183	5087-5_3	IL-22BP	Q969J5	116379	IL22RA2	Human	RFU	4393.1	1.14	PASS	40	1.079
SL005185	Interleukin-23 receptor	IL-23 R/IL23R	0.07	1.05	0.772	0.896	0	SL005185	5088-175_3	IL-23 R	Q5VWK5	149233	IL23R	Human	RFU	2014.85	1.088	PASS	40	1.07
SL005189	Interleukin-7 receptor subunit alpha	IL-7 Ra/IL7R	-0.24	-1.18	0.184	0.473	0	SL005189	5089-11_3	IL-7 Ra	P16871	3575	IL7R	Human	RFU	1854.2	1.261	PASS	40	1.212
SL005190	Leukocyte immunoglobulin-like receptor subfamily B member 1	ILT-2/LILRB1	0.07	1.05	0.7	0.861	0	SL005190	5090-49_2	ILT-2	Q8NHL6	10859	LILRB1	Human	RFU	4076.65	1.148	PASS	1	1.13
SL005191	Leukocyte immunoglobulin-like receptor subfamily B member 2	ILT-4/LILRB2	-0.12	-1.09	0.382	0.664	0	SL005191	5091-28_3	ILT-4	Q8N423	10288	LILRB2	Human	RFU	9192.2	1.088	PASS	1	1.086
SL007328	Protein jagged-1	JAG1/JAG1	0.08	1.06	0.311	0.611	0	SL007328	5092-51_3	JAG1	P78504	182	JAG1	Human	RFU	1714.6	1.134	PASS	1	1.038
SL007774	Protein jagged-2	JAG2/JAG2	-0.15	-1.11	0.174	0.459	0	SL007774	5093-47_3	JAG2	Q9Y219	3714	JAG2	Human	RFU	868.2	1.097	PASS	40	0.943
SL009202	Junctional adhesion molecule-like	JAML1/AMICA1	0.14	1.11	0.428	0.702	0	SL009202	5094-62_3	JAML1	Q86YT9	120425	AMICA1	Human	RFU	708.9	1.098	PASS	40	0.938
SL012698	Killer cell immunoglobulin-like receptor 2DL4	KI2L4/KIR2DL4	-0.11	-1.08	0.648	0.827	0	SL012698	5095-21_3	KI2L4	Q99706	3805	KIR2DL4	Human	RFU	902.65	1.198	PASS	40	1.046
SL014269	Killer cell immunoglobulin-like receptor 3DL2	KI3L2/KIR3DL2	-0.12	-1.09	0.0521	0.23	0	SL014269	5096-51_3	KI3L2	P43630	3812	KIR3DL2	Human	RFU	677.75	1.098	PASS	40	0.965
SL014289	Killer cell immunoglobulin-like receptor 3DS1	KI3S1/KIR3DS1	0.15	1.11	0.479	0.733	0	SL014289	5097-14_3	KI3S1	Q14943	3813	KIR3DS1	Human	RFU	779.75	1.081	PASS	40	0.964
SL014209	Killer cell lectin-like receptor subfamily F member 1	KLRF1/KLRF1	0.01	1.01	0.821	0.924	0	SL014209	5098-79_3	KLRF1	Q9NZS2	51348	KLRF1	Human	RFU	613.15	1.1	PASS	40	1.004
SL005195	Lymphocyte activation gene 3 protein	LAG-3/LAG3	-0.3	-1.23	0.233	0.534	0	SL005195	5099-14_3	LAG-3	P18627	3902	LAG3	Human	RFU	9304.1	0.973	PASS	40	1.27
SL005197	Lysosome membrane protein 2	LIMP II/SCARB2	-0.31	-1.24	0.13	0.39	0	SL005197	5100-53_3	LIMP II	Q14108	950	SCARB2	Human	RFU	521.75	1.146	PASS	40	1.042
SL005200	MHC class I polypeptide-related sequence B	MICB/MICB	-0.27	-1.2	0.339	0.625	0	SL005200	5102-55_3	MICB	Q29980	4277	MICB	Human	RFU	1063.45	1.198	PASS	40	1.164
SL014288	Cell surface glycoprotein CD200 receptor 1	MO2R1/CD200R1	-0.17	-1.13	0.0331	0.17	0	SL014288	5103-30_3	MO2R1	Q8TD46	131450	CD200R1	Human	RFU	1483.35	1.127	PASS	40	1.099
SL005207	Natural cytotoxicity triggering receptor 1	NKp46/NCR1	-0.36	-1.29	0.128	0.388	0	SL005207	5104-57_3	NKp46	O76036	9437	NCR1	Human	RFU	4046.1	1.111	PASS	40	0.969
SL005208	Reticulon-4 receptor	Nogo Receptor/RTN4R	0.09	1.07	0.582	0.798	0	SL005208	5105-2_3	Nogo Receptor	Q9BZR6	65078	RTN4R	Human	RFU	1981.25	1.026	PASS	1	1.13
SL007356	Neurogenic locus notch homolog protein 2	NOTC2/NOTCH2	0.03	1.02	0.834	0.924	0	SL007356	5106-52_3	NOTC2	Q04721	4853	NOTCH2	Human	RFU	2111.4	1.115	PASS	40	0.95
SL005703	Neurogenic locus notch homolog protein 1	Notch 1/NOTCH1	0.16	1.11	0.0469	0.214	0	SL005703	5107-7_2	Notch 1	P46531	4851	NOTCH1	Human	RFU	18611.25	1.01	PASS	1	1.003
SL005209	Neurogenic locus notch homolog protein 3	Notch-3/NOTCH3	-0.22	-1.16	0.102	0.338	0	SL005209	5108-72_3	Notch-3	Q9UM47	4854	NOTCH3	Human	RFU	708.7	0.881	PASS	0.005	0.918
SL005210	Neuronal cell adhesion molecule	Nr-CAM/NRCAM	-0.14	-1.1	0.318	0.612	0	SL005210	5109-24_3	Nr-CAM	Q92823	4897	NRCAM	Human	RFU	19097.1	0.941	PASS	40	0.97
SL009054	Neurexin-1-beta	NRX1B/NRXN1	0.04	1.03	0.75	0.888	0	SL009054	5110-84_3	NRX1B	P58400	9378	NRXN1	Human	RFU	863.1	1.121	PASS	40	1.148
SL008728	Neurexin-3-beta	NRX3B/NRXN3	0.06	1.05	0.499	0.751	0	SL008728	5111-15_3	NRX3B	Q9HDB5	9369	NRXN3	Human	RFU	1095.85	1.051	PASS	1	1.009
SL014268	OX-2 membrane glycoprotein	OX2G/CD200	-0.09	-1.06	0.14	0.411	0	SL014268	5112-73_3	OX2G	P41217	4345	CD200	Human	RFU	3938.3	1.099	PASS	40	1.11
SL005212	Prolactin receptor	Prolactin Receptor/PRLR	-0.15	-1.11	0.079	0.29	0	SL005212	5114-65_3	Prolactin Receptor	P16471	5618	PRLR	Human	RFU	2630.05	1.102	PASS	1	0.92
SL005213	Tumor necrosis factor receptor superfamily member 19L	RELT/RELT	-0.19	-1.14	0.0652	0.26	0	SL005213	5115-31_3	RELT	Q969Z4	84957	RELT	Human	RFU	1929.05	1.256	PASS	40	1.269
SL007680	Roundabout homolog 2	ROBO2/ROBO2	0.06	1.04	0.59	0.798	0	SL007680	5116-62_2	ROBO2	Q9HCK4	6092	ROBO2	Human	RFU	4097.85	1.02	PASS	1	0.942
SL014148	Roundabout homolog 3	ROBO3/ROBO3	-0.04	-1.03	0.523	0.768	0	SL014148	5117-14_3	ROBO3	Q96MS0	64221	ROBO3	Human	RFU	399.15	1.205	PASS	40	1.132
SL008309	Reticulon-4	RTN4/RTN4	0.17	1.13	0.0684	0.268	0	SL008309	5118-74_2	RTN4	Q9NQC3	57142	RTN4	Human	RFU	45116.35	0.912	PASS	0.005	0.954
SL005214	Semaphorin-6A	Semaphorin-6A/SEMA6A	-0.03	-1.02	0.785	0.904	0	SL005214	5122-92_2	Semaphorin-6A	Q9H2E6	57556	SEMA6A	Human	RFU	18142.8	1.078	PASS	40	0.993
SL005169	Intercellular adhesion molecule 5	sICAM-5/ICAM5	0.07	1.05	0.624	0.815	0	SL005169	5124-69_3	sICAM-5	Q9UMF0	7087	ICAM5	Human	RFU	867.75	1.106	PASS	1	1.075
SL014292	Sialic acid-binding Ig-like lectin 14	SIG14/SIGLEC14	-0.27	-1.2	0.54	0.775	0	SL014292	5125-6_3	SIG14	Q08ET2	100049587	SIGLEC14	Human	RFU	14152.75	1.085	PASS	1	1.047
SL014228	SLAM family member 6	SLAF6/SLAMF6	-0.17	-1.12	0.571	0.792	0	SL014228	5128-53_3	SLAF6	Q96DU3	114836	SLAMF6	Human	RFU	856.65	1.357	PASS	40	1.105
SL005221	Scavenger receptor class F member 1	SREC-I/SCARF1	-0.41	-1.33	0.00289	0.0302	0	SL005221	5129-12_3	SREC-I	Q14162	8578	SCARF1	Human	RFU	7975.85	1.099	PASS	1	1
SL005222	Scavenger receptor class F member 2	SREC-II/SCARF2	0.05	1.04	0.692	0.857	0	SL005222	5130-67_3	SREC-II	Q96GP6	91179	SCARF2	Human	RFU	908.85	1.081	PASS	40	0.893
SL004863	Tumor necrosis factor receptor superfamily member 19	TAJ/TNFRSF19	-0.37	-1.29	0.0168	0.105	0	SL004863	5131-15_3	TAJ	Q9NS68	55504	TNFRSF19	Human	RFU	1466.05	1.04	PASS	40	1.019
SL005223	Interleukin-27 receptor subunit alpha	TCCR/IL27RA	0.11	1.08	0.148	0.428	0	SL005223	5132-71_3	TCCR	Q6UWB1	9466	IL27RA	Human	RFU	2194.15	1.2	PASS	1	0.993
SL002078	TGF-beta receptor type-2	TGF-b R II/TGFBR2	-0.17	-1.12	0.159	0.444	0	SL002078	5133-17_3	TGF-b R II	P37173	7048	TGFBR2	Human	RFU	1762.9	1.088	PASS	40	0.876
SL007547	Hepatitis A virus cellular receptor 2	TIMD3/HAVCR2	0	1	0.974	0.991	0	SL007547	5134-52_2	TIMD3	Q8TDQ0	84868	HAVCR2	Human	RFU	6944.7	1.107	PASS	40	1.087
SL004366	Tumor necrosis factor receptor superfamily member 12A	TWEAKR/TNFRSF12A	0.17	1.12	0.387	0.668	0	SL004366	5138-50_3	TWEAKR	Q9NP84	51330	TNFRSF12A	Human	RFU	1049.6	1.205	PASS	40	1.137
SL005230	Netrin receptor UNC5C	UNC5H3/UNC5C	0.05	1.04	0.693	0.857	0	SL005230	5139-32_3	UNC5H3	O95185	8633	UNC5C	Human	RFU	3970.9	0.986	PASS	1	0.962
SL005231	Netrin receptor UNC5D	UNC5H4/UNC5D	0.23	1.18	0.172	0.459	0	SL005231	5140-56_3	UNC5H4	Q6UXZ4	137970	UNC5D	Human	RFU	7545.4	1.086	PASS	40	1.138
SL011406	High affinity cAMP-specific 3',5'-cyclic phosphodiesterase 7A	PDE7A/PDE7A	0.04	1.03	0.622	0.815	0	SL011406	5178-5_3	PDE7A	Q13946	5150	PDE7A	Human	RFU	585.8	1.066	PASS	40	0.983
SL016548	AMP Kinase (alpha1beta1gamma1)	AMPK a1b1g1/PRKAA1 PRKAB1 PRKAG1	0.13	1.1	0.371	0.65	0	SL016548	5183-53_3	AMPK a1b1g1	Q13131 Q9Y478 P54619	5562 5564 5571	PRKAA1 PRKAB1 PRKAG1	Human	RFU	781.15	1.123	PASS	40	1.004
SL002542	GTPase KRas	K-ras/KRAS	0.23	1.17	0.406	0.684	0	SL002542	5193-51_3	K-ras	P01116	3845	KRAS	Human	RFU	1100.3	1.085	PASS	40	1.025
SL006476	Glycylpeptide N-tetradecanoyltransferase 1	NMT1/NMT1	0.17	1.13	0.112	0.361	0	SL006476	5196-7_3	NMT1	P30419	4836	NMT1	Human	RFU	1878.65	1.027	PASS	40	0.869
SL016554	High affinity cGMP-specific 3',5'-cyclic phosphodiesterase 9A	PDE9A/PDE9A	-0.25	-1.19	0.0657	0.26	0	SL016554	5201-50_4	PDE9A	O76083	5152	PDE9A	Human	RFU	814.35	1.068	PASS	40	0.979
SL007373	Peptidyl-prolyl cis-trans isomerase D	PPID/PPID	0.45	1.37	0.0174	0.106	0	SL007373	5202-4_3	PPID	Q08752	5481	PPID	Human	RFU	444.45	1.205	PASS	40	1.266
SL005308	Proteasome activator complex subunit 3	PSME3/PSME3	-0.07	-1.05	0.399	0.679	0	SL005308	5204-13_3	PSME3	P61289	10197	PSME3	Human	RFU	541.2	1.099	PASS	40	1.006
SL015728	Glucokinase regulatory protein	GCKR/GCKR	-0.18	-1.13	0.008	0.0631	0	SL015728	5223-59_3	GCKR	Q14397	2646	GCKR	Human	RFU	1048.45	1.046	PASS	40	0.951
SL016550	Casein kinase II 2-alpha:2-beta heterotetramer	CK2-A1:B/CSNK2A1 CSNK2B	0.8	1.74	0.0028	0.0296	1	SL016550	5225-50_3	CK2-A1:B	P68400 P67870	1457 1460	CSNK2A1 CSNK2B	Human	RFU	2662.3	1.093	PASS	40	1.019
SL016551	Casein kinase II 2-alpha':2-beta heterotetramer	CK2-A2:B/CSNK2A2 CSNK2B	0.18	1.13	0.322	0.612	0	SL016551	5226-36_3	CK2-A2:B	P19784 P67870	1459 1460	CSNK2A2 CSNK2B	Human	RFU	833.4	1.195	PASS	40	1.137
SL006921	[Pyruvate dehydrogenase (acetyl-transferring)] kinase isozyme 1, mitochondrial	PDK1/PDK1	0.01	1.01	0.815	0.921	0	SL006921	5227-60_3	PDK1	Q15118	5163	PDK1	Human	RFU	1051.95	0.988	PASS	1	0.804
SL006189	Kinesin-like protein KIF23	KIF23/KIF23	-0.03	-1.02	0.763	0.892	0	SL006189	5228-25_2	KIF23	Q02241	9493	KIF23	Human	RFU	721.1	1.106	PASS	40	1.156
SL014735	Inosine-5'-monophosphate dehydrogenase 1	IMDH1/IMPDH1	0.87	1.83	0.00628	0.0534	0	SL014735	5229-90_3	IMDH1	P20839	3614	IMPDH1	Human	RFU	3116.6	1.023	PASS	40	0.953
SL016557	3-hydroxy-3-methylglutaryl-coenzyme A reductase	HMGR/HMGCR	-0.14	-1.1	0.547	0.777	0	SL016557	5230-99_3	HMGR	P04035	3156	HMGCR	Human	RFU	406.75	1.139	PASS	40	1.08
SL012707	Proprotein convertase subtilisin/kexin type 9	PCSK9/PCSK9	-0.16	-1.12	0.409	0.686	0	SL012707	5231-79_3	PCSK9	Q8NBP7	255738	PCSK9	Human	RFU	1137.35	0.887	PASS	0.005	0.98
SL007145	Nuclear receptor subfamily 1 group D member 1	NR1D1/NR1D1	-0.14	-1.1	0.0335	0.17	0	SL007145	5236-2_3	NR1D1	P20393	9572	NR1D1	Human	RFU	575.65	1.135	PASS	40	0.995
SL013928	Peptidyl-prolyl cis-trans isomerase E	PPIE/PPIE	0.35	1.27	0.314	0.611	0	SL013928	5238-26_3	PPIE	Q9UNP9	10450	PPIE	Human	RFU	502.3	1.154	PASS	40	1.176
SL007237	Dual specificity mitogen-activated protein kinase kinase 4	MP2K4/MAP2K4	0.29	1.22	0.174	0.459	0	SL007237	5242-37_3	MP2K4	P45985	6416	MAP2K4	Human	RFU	42907.35	1.308	PASS	1	1.117
SL004716	Mitogen-activated protein kinase 9	JNK2/MAPK9	-0.14	-1.1	0.0977	0.329	0	SL004716	5244-12_3	JNK2	P45984	5601	MAPK9	Human	RFU	2959.9	3.741	FAIL	40	1.6
SL016549	AMP Kinase (alpha2beta2gamma1)	AMPK a2b2g1/PRKAA2 PRKAB2 PRKAG1	0.19	1.14	0.247	0.545	0	SL016549	5245-40_5	AMPK a2b2g1	P54646 O43741 P54619	5563 5565 5571	PRKAA2 PRKAB2 PRKAG1	Human	RFU	2971.2	1.053	PASS	40	1.081
SL005730	cGMP-dependent 3',5'-cyclic phosphodiesterase	cGMP-stimulated PDE/PDE2A	-0.29	-1.22	0.00293	0.0304	0	SL005730	5246-64_3	cGMP-stimulated PDE	O00408	5138	PDE2A	Human	RFU	15096.2	1.092	PASS	1	0.904
SL005793	Peptidyl-prolyl cis-trans isomerase F, mitochondrial	Cyclophilin F/PPIF	-0.3	-1.23	0.000429	0.00769	0	SL005793	5248-68_2	Cyclophilin F	P30405	10105	PPIF	Human	RFU	2660.1	1.214	PASS	40	1.097
SL016566	Serine/threonine-protein kinase 17B	DRAK2/STK17B	-0.21	-1.16	0.0121	0.087	0	SL016566	5249-31_3	DRAK2	O94768	9262	STK17B	Human	RFU	7348.15	1.124	PASS	1	0.954
SL010928	Inosine-5'-monophosphate dehydrogenase 2	IMDH2/IMPDH2	0.14	1.1	0.0532	0.233	0	SL010928	5250-53_3	IMDH2	P12268	3615	IMPDH2	Human	RFU	6420.2	1.193	PASS	1	1.004
SL016555	Dual 3',5'-cyclic-AMP and -GMP phosphodiesterase 11A	PDE11/PDE11A	0.15	1.11	0.0548	0.235	0	SL016555	5252-33_3	PDE11	Q9HCR9	50940	PDE11A	Human	RFU	2387.85	1.008	PASS	1	0.99
SL016553	cGMP-inhibited 3',5'-cyclic phosphodiesterase A	PDE3A/PDE3A	-0.24	-1.18	0.00211	0.0243	0	SL016553	5254-69_3	PDE3A	Q14432	5139	PDE3A	Human	RFU	1047.2	1.167	PASS	1	0.984
SL011404	cAMP-specific 3',5'-cyclic phosphodiesterase 4D	PDE4D/PDE4D	-0.1	-1.07	0.156	0.442	0	SL011404	5255-22_3	PDE4D	Q08499	5144	PDE4D	Human	RFU	1054.3	1.332	PASS	1	0.928
SL011405	cGMP-specific 3',5'-cyclic phosphodiesterase	PDE5A/PDE5A	-0.04	-1.03	0.485	0.739	0	SL011405	5256-86_3	PDE5A	O76074	8654	PDE5A	Human	RFU	1118.25	0.996	PASS	1	0.893
SL016567	Mitogen-activated protein kinase kinase kinase 7:TGF-beta-activated kinase 1 and MAP3K7-binding protein 1 fusion	TAK1-TAB1/MAP3K7 TAB1	-0.32	-1.25	0.00225	0.0257	0	SL016567	5259-2_3	TAK1-TAB1	O43318 Q15750	6885 10454	MAP3K7 TAB1	Human	RFU	2559.15	1.113	PASS	1	1.011
SL007181	Non-receptor tyrosine-protein kinase TYK2	TYK2/TYK2	-0.26	-1.2	0.00135	0.018	0	SL007181	5260-80_3	TYK2	P29597	7297	TYK2	Human	RFU	7117.5	1.086	PASS	1	0.997
SL010488	Abelson tyrosine-protein kinase 2	ABL2/ABL2	-0.32	-1.25	0.00165	0.0202	0	SL010488	5261-13_3	ABL2	P42684	27	ABL2	Human	RFU	1469.75	1.151	PASS	1	1.014
SL014470	Breast cancer anti-estrogen resistance protein 3	BCAR3/BCAR3	-0.23	-1.17	0.00489	0.0453	0	SL014470	5262-57_3	BCAR3	O75815	8412	BCAR3	Human	RFU	1593.05	1.149	PASS	1	0.982
SL003520	Calreticulin	calreticulin/CALR	-0.18	-1.14	0.0116	0.0847	0	SL003520	5264-65_3	calreticulin	P27797	811	CALR	Human	RFU	1311	1.075	PASS	1	0.89
SL005725	GRB2-related adapter protein 2	GRB2-related adapter protein 2/GRAP2	-0.02	-1.02	0.829	0.924	0	SL005725	5265-12_3	GRB2-related adapter protein 2	O75791	9402	GRAP2	Human	RFU	1077.35	1.133	PASS	40	1.056
SL003331	Matrix metalloproteinase-16	MMP-16/MMP16	0.07	1.05	0.359	0.642	0	SL003331	5268-49_3	MMP-16	P51512	4325	MMP16	Human	RFU	1109.4	1.117	PASS	40	1.105
SL014469	SHC-transforming protein 1	SHC1/SHC1	-0.23	-1.17	0.0959	0.326	0	SL014469	5272-55_2	SHC1	P29353	6464	SHC1	Human	RFU	735.3	1.174	PASS	1	0.965
SL016563	Mitochondrial glutamate carrier 2	GHC2/SLC25A18	-0.06	-1.04	0.353	0.637	0	SL016563	5280-68_5	GHC2	Q9H1K4	83733	SLC25A18	Human	RFU	789.2	1.106	PASS	40	1.09
SL000406	Eotaxin	Eotaxin/CCL11	-0.37	-1.29	0.0171	0.105	0	SL000406	5301-7_3	Eotaxin	P51671	6356	CCL11	Human	RFU	915.1	1.071	PASS	1	0.958
SL004400	Coagulation factor IXab	Coagulation Factor IXab/F9	-0.18	-1.13	0.138	0.409	0	SL004400	5307-12_3	Coagulation Factor IXab	P00740	2158	F9	Human	RFU	9426.3	0.932	PASS	0.005	0.967
SL000401	Neutrophil elastase	Elastase/ELANE	0.02	1.01	0.875	0.941	0	SL000401	5308-89_2	Elastase	P08246	1991	ELANE	Human	RFU	276	1.22	PASS	1	1.121
SL000277	Apolipoprotein E (isoform E2)	Apo E2/APOE	-0.12	-1.09	0.27	0.565	0	SL000277	5312-49_3	Apo E2	P02649	348	APOE	Human	RFU	193140	1.266	PASS	0.005	1.29
SL000558	Prothrombin	Prothrombin/F2	-0.18	-1.14	0.35	0.635	0	SL000558	5316-54_3	Prothrombin	P00734	2147	F2	Human	RFU	92482.35	0.9	PASS	0.005	0.886
SL007195	CD70 antigen	CD70/CD70	0.06	1.04	0.646	0.827	0	SL007195	5317-3_3	CD70	P32970	970	CD70	Human	RFU	2622.1	1.201	PASS	1	1.018
SL003647	Annexin A6	annexin VI/ANXA6	-0.03	-1.02	0.764	0.892	0	SL003647	5335-73_3	annexin VI	P08133	309	ANXA6	Human	RFU	38249.7	0.999	PASS	40	0.819
SL004131	T-lymphocyte activation antigen CD86	B7-2/CD86	0.06	1.04	0.455	0.718	0	SL004131	5337-64_3	B7-2	P42081	942	CD86	Human	RFU	1211.2	1.146	PASS	40	1.06
SL004477	Protein S100-A9	calgranulin B/S100A9	0.39	1.31	0.0899	0.319	0	SL004477	5339-49_3	calgranulin B	P06702	6280	S100A9	Human	RFU	1091.15	0.912	PASS	40	0.868
SL003717	Caspase-10	Caspase-10/CASP10	-0.06	-1.04	0.582	0.798	0	SL003717	5340-24_3	Caspase-10	Q92851	843	CASP10	Human	RFU	7197.55	1.175	PASS	1	1.055
SL008703	Carboxypeptidase E	CBPE/CPE	-0.13	-1.09	0.206	0.497	0	SL008703	5343-74_3	CBPE	P16870	1363	CPE	Human	RFU	2944.8	1.066	PASS	40	0.876
SL006675	Cytoskeleton-associated protein 2	CKAP2/CKAP2	-0.13	-1.1	0.235	0.534	0	SL006675	5345-51_3	CKAP2	Q8WWK9	26586	CKAP2	Human	RFU	27335.15	0.965	PASS	40	0.846
SL011808	Copine-1	CPNE1/CPNE1	0.5	1.41	0.00524	0.0477	0	SL011808	5346-24_3	CPNE1	Q99829	8904	CPNE1	Human	RFU	478.45	1.126	PASS	1	0.946
SL000130	G2/mitotic-specific cyclin-B1	Cyclin B1/CCNB1	-0.03	-1.02	0.813	0.92	0	SL000130	5347-59_3	Cyclin B1	P14635	891	CCNB1	Human	RFU	587.4	1.128	PASS	40	1.045
SL006970	Delta-like protein 1	DLL1/DLL1	-0.01	-1.01	0.915	0.963	0	SL006970	5349-69_3	DLL1	O00548	28514	DLL1	Human	RFU	2088.9	1.104	PASS	1	1.003
SL004891	Heterogeneous nuclear ribonucleoproteins A2/B1	hnRNP A2/B1/HNRNPA2B1	1.02	2.03	0.000311	0.0065	1	SL004891	5351-52_3	hnRNP A2/B1	P22626	3181	HNRNPA2B1	Human	RFU	3607.25	1.043	PASS	1	0.973
SL004145	Tumor necrosis factor receptor superfamily member 14	HVEM/TNFRSF14	0.16	1.12	0.321	0.612	0	SL004145	5352-11_3	HVEM	Q92956	8764	TNFRSF14	Human	RFU	590.6	1.151	PASS	40	0.976
SL000655	Keratin, type I cytoskeletal 18	Keratin 18/KRT18	-0.13	-1.1	0.345	0.63	0	SL000655	5354-11_3	Keratin 18	P05783	3875	KRT18	Human	RFU	417.5	1.039	PASS	40	0.975
SL004648	Tumor necrosis factor ligand superfamily member 14	LIGHT/TNFSF14	-0.4	-1.32	0.0209	0.122	0	SL004648	5355-69_3	LIGHT	O43557	8740	TNFSF14	Human	RFU	1930	1.033	PASS	40	0.961
SL003080	Macrophage migration inhibitory factor	MIF/MIF	-0.4	-1.32	0.00014	0.00344	0	SL003080	5356-2_3	MIF	P14174	4282	MIF	Human	RFU	1120.45	1.126	PASS	1	0.982
SL014113	Neuroligin-4, X-linked	NLGNX/NLGN4X	0.02	1.01	0.83	0.924	0	SL014113	5357-60_3	NLGNX	Q8N0W4	57502	NLGN4X	Human	RFU	855.1	1.035	PASS	40	0.969
SL008574	Osteomodulin	OMD/OMD	0.12	1.09	0.545	0.775	0	SL008574	5358-3_3	OMD	Q99983	4958	OMD	Human	RFU	12158.25	1.022	PASS	1	0.963
SL002702	Serine/threonine-protein kinase pim-1	PIM1/PIM1	-0.01	-1.01	0.84	0.925	0	SL002702	5359-65_3	PIM1	P11309	5292	PIM1	Human	RFU	899.75	1.063	PASS	40	0.945
SL010470	Semaphorin-3E	Semaphorin 3E/SEMA3E	-0.1	-1.07	0.651	0.829	0	SL010470	5363-51_3	Semaphorin 3E	O15041	9723	SEMA3E	Human	RFU	2604.9	1.032	PASS	40	1.031
SL007336	Protein SET	SET/SET	0.23	1.17	0.0409	0.196	0	SL007336	5364-7_3	SET	Q01105	6418	SET	Human	RFU	15915.45	1.394	PASS	1	1.266
SL004671	Tumor necrosis factor receptor superfamily member 13C	BAFF Receptor/TNFRSF13C	-0.1	-1.07	0.413	0.69	0	SL004671	5383-14_3	BAFF Receptor	Q96RJ3	115650	TNFRSF13C	Human	RFU	1523.75	1.284	PASS	1	1.224
SL016130	Transcription factor IIIB 90 kDa subunit	BRF-1/BRF1	-0.1	-1.07	0.229	0.528	0	SL016130	5384-67_3	BRF-1	Q92994	2972	BRF1	Human	RFU	1863.4	0.985	PASS	40	0.98
SL003184	Leptin receptor	sLeptin R/LEPR	0.28	1.21	0.425	0.7	0	SL003184	5400-52_3	sLeptin R	P48357	3953	LEPR	Human	RFU	2554.85	1.023	PASS	1	1.024
SL004871	Tumor necrosis factor receptor superfamily member 21	DR6/TNFRSF21	-0.04	-1.03	0.713	0.869	0	SL004871	5404-53_3	DR6	O75509	27242	TNFRSF21	Human	RFU	6638.6	1.066	PASS	1	1.056
SL007295	Cadherin-15	CAD15/CDH15	-0.37	-1.29	0.000724	0.0118	0	SL007295	5410-53_3	CAD15	P55291	1013	CDH15	Human	RFU	3068.4	1.075	PASS	1	0.873
SL004134	CD27 antigen	CD27/CD27	0.02	1.01	0.903	0.955	0	SL004134	5412-53_3	CD27	P26842	939	CD27	Human	RFU	5678.7	1.554	FAIL	0.005	1.594
SL003690	Tumor necrosis factor receptor superfamily member 11A	RANK/TNFRSF11A	-0.26	-1.2	0.00717	0.0574	0	SL003690	5424-55_3	RANK	Q9Y6Q6	8792	TNFRSF11A	Human	RFU	608	1.115	PASS	1	0.996
SL004594	Troponin I, fast skeletal muscle	Troponin I, skeletal, fast twitch/TNNI2	-0.1	-1.07	0.715	0.87	0	SL004594	5440-26_3	Troponin I, skeletal, fast twitch	P48788	7136	TNNI2	Rat	RFU	15193.1	1.066	PASS	40	1.032
SL001761	Troponin I, cardiac muscle	Troponin I/TNNI3	0.04	1.03	0.71	0.869	0	SL001761	5441-67_3	Troponin I	P19429	7137	TNNI3	Rat	RFU	417.1	1.115	PASS	40	1.002
SL002505	Atrial natriuretic factor	ANP/NPPA	0	-1	0.957	0.98	0	SL002505	5443-62_2	ANP	P01160	4878	NPPA	Rat	RFU	732.85	1.051	PASS	40	0.979
SL003166	CD166 antigen	ALCAM/ALCAM	0.09	1.07	0.361	0.642	0	SL003166	5451-1_3	ALCAM	Q13740	214	ALCAM	Human	RFU	13463.5	1.176	PASS	1	1.172
SL010456	Cystatin-SN	CYTN/CST1	-0.21	-1.16	0.254	0.552	0	SL010456	5459-33_3	CYTN	P01037	1469	CST1	Human	RFU	1508.7	1.028	PASS	1	1.044
SL011068	Interleukin-17 receptor C	IL-17 RC/IL17RC	-0.91	-1.88	0.0452	0.21	0	SL011068	5468-67_3	IL-17 RC	Q8NAC3	84818	IL17RC	Human	RFU	1222.3	0.979	PASS	40	0.856
SL000553	Protein kinase C beta type (splice variant beta-II)	PKC-B-II/PRKCB	-0.35	-1.28	0.092	0.319	0	SL000553	5475-10_3	PKC-B-II	P05771	5579	PRKCB	Human	RFU	5274.75	0.872	PASS	40	0.955
SL000556	Protein kinase C gamma type	PKC-G/PRKCG	0.05	1.03	0.487	0.74	0	SL000556	5476-66_3	PKC-G	P05129	5582	PRKCG	Human	RFU	312.9	1.127	PASS	40	1.085
SL016928	SLAM family member 7	SLAF7/SLAMF7	-0.29	-1.22	0.27	0.565	0	SL016928	5487-7_3	SLAF7	Q9NQ25	57823	SLAMF7	Human	RFU	53259.45	0.916	PASS	40	0.895
SL010516	Proto-oncogene tyrosine-protein kinase Src	SRCN1/SRC	-0.16	-1.12	0.466	0.726	0	SL010516	5488-74_3	SRCN1	P12931	6714	SRC	Human	RFU	3512.25	1.132	PASS	40	1.182
SL010250	Stress-induced-phosphoprotein 1	Stress-induced-phosphoprotein 1/STIP1	0.64	1.55	0.00108	0.0152	1	SL010250	5489-18_3	Stress-induced-phosphoprotein 1	P31948	10963	STIP1	Human	RFU	2157.85	0.969	PASS	1	0.847
SL010384	Testican-1	Testican-1/SPOCK1	0.45	1.37	0.000689	0.0114	0	SL010384	5490-53_3	Testican-1	Q08629	6695	SPOCK1	Human	RFU	11724.95	1.13	PASS	1	1.212
SL010471	Testican-2	Testican-2/SPOCK2	0.26	1.2	0.00509	0.0467	0	SL010471	5491-12_3	Testican-2	Q92563	9806	SPOCK2	Human	RFU	850.65	1.038	PASS	1	0.984
SL009790	Small nuclear ribonucleoprotein F	RUXF/SNRPF	0.25	1.19	0.0733	0.28	0	SL009790	5494-52_3	RUXF	P62306	6636	SNRPF	Human	RFU	3438.45	1.209	PASS	1	1.124
